# Supplementary material for: The Gene Structure and Expression Level Changes of the GH3 Gene Family in Brassica napus Relative to Its Diploid Ancestors
Source: Genes (Basel). 2019 Jan 17;10(1):58. doi: 10.3390/genes10010058 (PMC6356818; doi:10.3390/genes10010058)
Supplement: Supplementary file 1 [file genes-10-00058-s001.zip]

Archive with 18 entries (15 files):
- Supplementary files/
- Supplementary files/Supplementary Figures/
- Supplementary files/Supplementary Figures/Figure S1.pdf
- Supplementary files/Supplementary Figures/Figure S2.docx
- Supplementary files/Supplementary Figures/Figure S3.docx
- Supplementary files/Supplementary Tables/
- Supplementary files/Supplementary Tables/Table S1.xlsx
- Supplementary files/Supplementary Tables/Table S10.xlsx
- Supplementary files/Supplementary Tables/Table S11.xlsx
- Supplementary files/Supplementary Tables/Table S12.xlsx
- Supplementary files/Supplementary Tables/Table S2.xlsx
- Supplementary files/Supplementary Tables/Table S3.xlsx
- Supplementary files/Supplementary Tables/Table S4.xlsx
- Supplementary files/Supplementary Tables/Table S5.xlsx
- Supplementary files/Supplementary Tables/Table S6.xlsx
- Supplementary files/Supplementary Tables/Table S7.xlsx
- Supplementary files/Supplementary Tables/Table S8.xlsx
- Supplementary files/Supplementary Tables/Table S9.xlsx
