# Supplementary material for: The Gene Structure and Expression Level Changes of the GH3 Gene Family in Brassica napus Relative to Its Diploid Ancestors
Source: Genes (Basel). 2019 Jan 17;10(1):58. doi: 10.3390/genes10010058 (PMC6356818; doi:10.3390/genes10010058)
Supplement: Supplementary file 1 [file genes-10-00058-s001.zip › Supplementary files/Supplementary Tables/Table S1.xlsx]

## Sheet: B. rapa
Table S1 The information of GH3 genes identified in the three species of Brassica.
ID	nomenclature	chr	start	end	strand
Bra039832	BraAX.GH3-1.a	Scaffold000178	125069	127056	-
Bra041046	BraAX.GH3-2.a	Scaffold000414	2738	4832	-
Bra039186	BraA09.GH3-3.a	A09	33153634	33155891	+
Bra026365	BraA01.GH3-5.a	A01	9560154	9562651	+
Bra019060	BraA03.GH3-5.b	A03	26541024	26543324	+
Bra022725	BraA02.GH3-6.a	A02	6752640	6754845	+
Bra029023	BraA03.GH3-6.b	A03	5931112	5933213	+
Bra018750	BraA06.GH3-7.a	A06	2205147	2208881	-
Bra016359	BraA08.GH3-7.b	A08	17268878	17271391	-
Bra022550	BraA02.GH3-8.a	A02	8038948	8040958	-
Bra029173	BraA03.GH3-8.b	A03	6698142	6700144	-
Bra036998	BraA03.GH3-8.c	A03	29063739	29066022	-
Bra036997	BraA03.GH3-8.d	A03	29067036	29069238	-
Bra019922	BraA06.GH3-8.e	A06	3714919	3716941	-
Bra019920	BraA06.GH3-8.f	A06	3725144	3727126	-
Bra027891	BraA09.GH3-8.g	A09	10076751	10079039	+
Bra031718	BraA09.GH3-8.h	A09	36832619	36834608	+
Bra002961	BraA10.GH3-8.i	A10	649988	6501980	-
Bra034205	BraA09.GH3-10.a	A09	1271960	1274617	-
Bra000421	BraA03.GH3-11.a	A03	11047654	11052559	+
Bra039284	BraA04.GH3-11.b	A04	18874947	18876835	+
Bra004543	BraA05.GH3-11.c	A05	724749	727120	-
Bra023403	BraA02.GH3-12.a	A02	2204935	2207151	+
Bra006194	BraA03.GH3-12.b	A03	2464379	2466401	+
Bra018749	BraA06.GH3-12.c	A06	2212302	2216220	-
Bra008836	BraA10.GH3-12.d	A10	12848165	12851113	-
Bra008833	BraA10.GH3-14.a	A10	12836737	12839205	-
Bra006196	BraA03.GH3-15.a	A03	2475390	2479117	+
Bra039630	BraA07.GH3-15.b	A07	1567043	1569893	-
Bra023405	BraA02.GH3-16.a	A02	2218215	2221058	+
Bra030074	BraA07.GH3-17.a	A07	8990248	8992860	-
Bra032876	BraA09.GH3-17.b	A09	23374708	23377191	-
Bra040953	BraAX.GH3-17.c	Scaffold000333	4652	8663	-
Bra034378	BraA04.GH3-19.a	A04	12593541	12595440	+
Bra019921	BraA06.GH3-19.b	A06	3718373	3720387	-
Bra031720	BraA09.GH3-19.c	A09	36821595	36823677	+
Bra031719	BraA09.GH3-19.d	A09	36827229	36831170	+
Bra040812	BraAX.GH3-19.e	Scaffold000267	13130	17372	+

## Sheet: B. oleracea
ID	nomenclature	chr	start	end	strand
Bol019349	BolC09.GH3-1.a	C09	6041789	6043776	-
Bol028920	BolC01.GH3-2.a	C01	855204	857325	-
Bol045809	BolC08.GH3-3.a	C08	34864965	34867194	+
Bol013052	BolC01.GH3-5.a	C01	13414608	13417122	+
Bol042327	BolC07.GH3-5.b	C07	44390687	44393005	+
Bol018258	BolC02.GH3-6.a	C02	11104094	11106307	+
Bol027952	BolC03.GH3-6.b	C03	6694176	6696277	+
Bol016724	BolC06.GH3-7.a	C06	26469501	26474856	-
Bol013595	BolC01.GH3-8.a	C01	2681854	2685346	+
Bol028089	BolC03.GH3-8.b	C03	7849806	7851771	-
Bol033825	BolC07.GH3-8.c	C07	46608869	46611158	-
Bol031263	BolC08.GH3-8.d	C08	39312834	39314843	+
Bol038891	BolC09.GH3-8.e	C09	23060907	23065342	-
Bol032157	BolC09.GH3-10.a	C09	1594850	1597548	-
Bol029586	BolC03.GH3-11.a	C03	13631557	13633943	+
Bol021779	BolC04.GH3-11.b	C04	40607452	40609429	+
Bol000924	BolCX.GH3-11.c	Scaffold000489	59364	61982	+
Bol034228	BolC03.GH3-12.a	C03	2200126	2202141	+
Bol043441	BolC09.GH3-12.b	C09	35516908	35519132	-
Bol043438	BolC09.GH3-14.a	C09	35488766	35491249	-
Bol034231	BolC03.GH3-15.a	C03	2231917	2234643	+
Bol004283	BolCX.GH3-16.a	Scaffold000328	411919	414994	+
Bol041811	BolC07.GH3-17.a	C07	16555730	16558611	+
Bol028316	BolC08.GH3-17.b	C08	12742767	12746797	-
Bol031266	BolC08.GH3-19.a	C08	39282672	39284801	+

## Sheet: B. napus
ID	Alias	nomenclature	chr	start	end	strand
BnaA09g52740D	GSBRNA2T00014135001	BnaA09R.GH3-1.a	chrA09_random	602151	604128	+
BnaCnng22400D	GSBRNA2T00006870001	BnaCX.GH3-1.a	chrCnn_random	20931006	20932993	-
BnaA01g00580D	GSBRNA2T00121565001	BnaA01.GH3-2.a	chrA01	315446	317614	-
BnaC01g01570D	GSBRNA2T00131123001	BnaC01.GH3-2.a	chrC01	765168	767374	-
BnaA09g42140D	GSBRNA2T00083245001	BnaA09.GH3-3.a	chrA09	29324932	29327962	+
BnaC08g34560D	GSBRNA2T00127384001	BnaC08.GH3-3.a	chrC08	32682392	32684611	+
BnaA01g16300D	GSBRNA2T00149468001	BnaA01.GH3-5.a	chrA01	8399814	8402309	+
BnaA03g48550D	GSBRNA2T00085945001	BnaA03.GH3-5.b	chrA03	24905154	24907632	+
BnaC01g19430D	GSBRNA2T00042241001	BnaC01.GH3-5.a	chrC01	13450367	13453174	+
BnaC07g40810D	GSBRNA2T00154652001	BnaC07.GH3-5.b	chrC07	40929984	40932302	+
BnaA03g11840D	GSBRNA2T00075864001	BnaA03.GH3-6.a	chrA03	5345048	5347451	+
BnaAnng25610D	GSBRNA2T00068307001	BnaAX.GH3-6.b	chrAnn_random	29680356	29682720	-
BnaC03g14570D	GSBRNA2T00077338001	BnaC03.GH3-6.a	chrC03	7031369	7033719	+
BnaCnng39150D	GSBRNA2T00035951001	BnaCX.GH3-6.b	chrCnn_random	37890706	37893034	-
BnaA06g03570D	GSBRNA2T00156379001	BnaA06.GH3-7.a	chrA06	2186494	2190432	-
BnaA08g20620D	GSBRNA2T00073062001	BnaA08.GH3-7.b	chrA08	15493672	15496185	-
BnaC06g02210D	GSBRNA2T00071445001	BnaC06.GH3-7.a	chrC06	3011678	3017004	+
BnaA03g13150D	GSBRNA2T00066705001	BnaA03.GH3-8.a	chrA03	5969907	5971909	-
BnaA03g52600D	GSBRNA2T00083268001	BnaA03.GH3-8.b	chrA03	27439847	27442123	-
BnaA03g52610D	GSBRNA2T00083267001	BnaA03.GH3-8.c	chrA03	27443012	27445325	-
BnaA06g06390D	GSBRNA2T00156069001	BnaA06.GH3-8.d	chrA06	3474670	3476680	-
BnaA06g06420D	GSBRNA2T00156065001	BnaA06.GH3-8.e	chrA06	3480970	3483102	-
BnaA09g48100D	GSBRNA2T00057449001	BnaA09.GH3-8.f	chrA09	32286011	32290992	+
BnaA09g48110D	GSBRNA2T00057450001	BnaA09.GH3-8.g	chrA09	32291090	32293375	+
BnaAnng28260D	GSBRNA2T00077590001	BnaAX.GH3-8.h	chrAnn_random	32230706	32232284	+
BnaAnng30610D	GSBRNA2T00088184001	BnaAX.GH3-8.i	chrAnn_random	34958133	34960136	+
BnaC01g04630D	GSBRNA2T00130739001	BnaC01.GH3-8.a	chrC01	2434011	2438365	+
BnaC02g15770D	GSBRNA2T00152990001	BnaC02.GH3-8.b	chrC02	11381263	11383273	-
BnaC02g15780D	GSBRNA2T00152989001	BnaC02.GH3-8.c	chrC02	11385473	11387483	-
BnaC02g15790D	GSBRNA2T00152988001	BnaC02.GH3-8.d	chrC02	11389683	11391693	-
BnaC07g44350D	GSBRNA2T00099908001	BnaC07.GH3-8.e	chrC07	42931962	42935267	-
BnaC09g15640D	GSBRNA2T00042047001	BnaC09.GH3-8.f	chrC09	12489515	12492770	+
BnaCnng28110D	GSBRNA2T00015013001	BnaCX.GH3-8.g	chrCnn_random	26663500	26665800	-
BnaA05g00250D	GSBRNA2T00133038001	BnaA05.GH3-9.a	chrA05	111102	114019	+
BnaC04g00140D	GSBRNA2T00008334001	BnaC04.GH3-9.a	chrC04	42036	44874	+
BnaA03g38960D	GSBRNA2T00113703001	BnaA03.GH3-10.a	chrA03	19369801	19371999	-
BnaA09g01540D	GSBRNA2T00091291001	BnaA09.GH3-10.b	chrA09	834173	838143	-
BnaC09g00690D	GSBRNA2T00018297001	BnaC09.GH3-10.a	chrC09	386740	389894	-
BnaA03g21360D	GSBRNA2T00138934001	BnaA03.GH3-11.a	chrA03	10142885	10147791	+
BnaA04g29730D	GSBRNA2T00053359001	BnaA04R.GH3-11.b	chrA04_random	1470511	1473042	-
BnaA05g01450D	GSBRNA2T00132887001	BnaA05.GH3-11.c	chrA05	843131	846310	-
BnaC04g50800D	GSBRNA2T00037261001	BnaC04.GH3-11.a	chrC04	48275065	48284563	+
BnaCnng59530D	GSBRNA2T00075446001	BnaCX.GH3-11.b	chrCnn_random	59213238	59216267	+
BnaA02g01560D	GSBRNA2T00143391001	BnaA02.GH3-12.a	chrA02	733426	735766	+
BnaA03g04280D	GSBRNA2T00129918001	BnaA03.GH3-12.b	chrA03	2002066	2004226	+
BnaA06g03580D	GSBRNA2T00156378001	BnaA06.GH3-12.c	chrA06	2194228	2201070	-
BnaA10g19970D	GSBRNA2T00135671001	BnaA10.GH3-12.d	chrA10	14038151	14041644	-
BnaC02g04650D	GSBRNA2T00151920001	BnaC02.GH3-12.a	chrC02	2467110	2469292	+
BnaC03g05810D	GSBRNA2T00140326001	BnaC03.GH3-12.b	chrC03	2830985	2836292	+
BnaC09g43750D	GSBRNA2T00031489001	BnaC09.GH3-12.c	chrC09	44896963	44899324	-
BnaA10g19940D	GSBRNA2T00135665001	BnaA10.GH3-14.a	chrA10	14010601	14013015	-
BnaC09g43720D	GSBRNA2T00031498001	BnaC09.GH3-14.a	chrC09	44866637	44869237	-
BnaA03g04300D	GSBRNA2T00129920001	BnaA03.GH3-15.a	chrA03	2015749	2019661	+
BnaC03g05830D	GSBRNA2T00140328001	BnaC03.GH3-15.a	chrC03	2845993	2850529	+
BnaAnng25660D	GSBRNA2T00068319001	BnaAX.GH3-16.a	chrAnn_random	29717186	29722052	+
BnaC02g04670D	GSBRNA2T00151918001	BnaC02.GH3-16.a	chrC02	2477417	2480525
BnaA07g08630D	GSBRNA2T00089909001	BnaA07.GH3-17.a	chrA07	8697848	8700546	-
BnaA08g05580D	GSBRNA2T00021030001	BnaA08.GH3-17.b	chrA08	5489386	5493599	-
BnaA09g27530D	GSBRNA2T00085907001	BnaA09.GH3-17.c	chrA09	20655158	20658002	-
BnaC08g09990D	GSBRNA2T00001203001	BnaC08.GH3-17.a	chrC08	14890181	14892268	-
BnaCnng41900D	GSBRNA2T00039189001	BnaCX.GH3-17.b	chrCnn_random	40825855	40828823	-
BnaCnng66170D	GSBRNA2T00093957001	BnaCX.GH3-17.c	chrCnn_random	65823752	65825962	-
BnaA05g14780D	GSBRNA2T00033342001	BnaA05GH3-18.a	chrA05	9249974	9254073	-
BnaCnng49810D	GSBRNA2T00052218001	BnaCX.GH3-18.a	chrCnn_random	49271582	49273691	-
BnaA06g06400D	GSBRNA2T00156067001	BnaA06.GH3-19.a	chrA06	3477303	3479322	-
BnaA09g48080D	GSBRNA2T00057446001	BnaA09.GH3-19.b	chrA09	32278475	32280599	+
