# Supplementary material for: The Gene Structure and Expression Level Changes of the GH3 Gene Family in Brassica napus Relative to Its Diploid Ancestors
Source: Genes (Basel). 2019 Jan 17;10(1):58. doi: 10.3390/genes10010058 (PMC6356818; doi:10.3390/genes10010058)
Supplement: Supplementary file 1 [file genes-10-00058-s001.zip › Supplementary files/Supplementary Tables/Table S10.xlsx]

## Sheet: B. rapa
Table S10 The cis-elements of GH3 gene promoter regions in the three species of Brassica.
	BraAX.GH3-1.a	BraAX.GH3-2.a	BraA09.GH3-3.a	BraA01.GH3-5.a	BraA03.GH3-5.b	BraA02.GH3-6.a	BraA03.GH3-6.b	BraA06.GH3-7.a	BraA08.GH3-7.b	BraA02.GH3-8.a	BraA03.GH3-8.b	BraA03.GH3-8.c	BraA03.GH3-8.d	BraA06.GH3-8.e	BraA06.GH3-8.f	BraA09.GH3-8.g	BraA09.GH3-8.h	BraA10.GH3-8.i	BraA09.GH3-10.a	BraA03.GH3-11.a	BraA04.GH3-11.b	BraA05.GH3-11.c	BraA02.GH3-12.a	BraA03.GH3-12.b	BraA06.GH3-12.c	BraA10.GH3-12.d	BraA10.GH3-14.a	BraA03.GH3-15.a	BraA07.GH3-15.b	BraA02.GH3-16.a	BraA07.GH3-17.a	BraA09.GH3-17.b	BraAX.GH3-17.c	BraA04.GH3-19.a	BraA06.GH3-19.b	BraA09.GH3-19.c	BraA09.GH3-19.d	BraAX.GH3-19.e
S000270			1	1			2	1	1	1	2		1	2	1		1		2	1	3	1		1	2		4		5	1			1	1				1
S000042		4	2	4		2		2	2	2			2				2			2					2					2						2	4
S000501	6	2	2	2				4	2		2							2		2										2	2		2	2		4	4
S000499	4	3	1	2		1	2	4	5	4	5	1	1	3	5		3		6	2	4	1	2	1	4	2	7		6	3	1	1	3	1	1		3	5
S000390	7	7	3	5	2	8	6	5	3	2	4	5	10	7	6	2	4	1	5	1	2	3	9	5	2	7	3	4	1	2	4	4	4	3	5	5	3	5
S000453	5	3	7	5	3	4	6	4	3	4	2	3	4	5		4	4	5	2	5	5	4	4	10	4	5	6	16	4	6	1	3	11	6	7	2	3	7
S000273	3	1	2	3	4		4	1	3	4			3			3	1	1		3	2	3	3	1	2	3	1	2	2	4	5	1	3	1	2	2	3	3
S000370			2	2				4			2	4			4			4	2	2		2			2	4			2		2	8				2		2
S000458	2	1	1	3					1	2	1	1	3		1				2	1	1		1	1	1	1			2		1		1	1		1
S000414	3	7	4	8	1	3	2	2	4	5	4	1	7		3		4	1	2	3	2		3	2	3	3		2	3	2	1	2	4	3		5	4
S000174	4	1	1	1			2	2	1	4	1	2	2				1	1	2	1	1		4		2			2	1	1	2	2		1		1	1	4
S000292	5	3	1	4		2	3	9	1	5	1	1	3	1	3	1	4	1	1	1	3	2	5	2	1		1	4	4	4	2	3	1	2	3	4	3	3
S000408	6	4	6	6	5	3	5	2	2	5	3	3	2	6	4	1	1	1	6	6	2	5	3	3	5	2	4	4	3	3	5	2	1	2	3	5	2	9
S000409	1	5	3	3	3	2	2		4	1	1	7	4	3	2	2	2	2	2	4	2		1	1	2	1	2	2	1		3	2	3	3	2	1	1	3
S000175		2	1									1							1	1	1			1														3
S000407	12	12	16	18	4	14	14	16	6	22	14	24	24	6	26	6	16	16	16	16	6	8	12	8	18	16	4	16	8	14	18	20	2	14	8	10	8	20
S000298	1			2	1									1				1	1	2	1						1	2	2				1					1
S000264	2	1	1			1		2		2	2	2	2	1	1		1		1	2		6		1	1			5	1	1	3	4			2	4
S000102																				2		6														2
S000154			1																	1
S000507	3	6	4	7		2		4	2	4	1						1		2	4			1		2	1			2	4	1		1	1		3	8
S000144	12	12	16	18	4	14	14	16	6	22	14	24	24	6	26	6	16	16	16	16	6	8	12	8	18	16	4	16	8	14	18	20	2	14	8	10	8	20
S000465		1	2		1	2	1			1	1					2	1	4		2	1			3		2		1	2	1			2	2	2		1
S000421		1	1	1		1	2			2	2							3	2	1		2	2	1					1	2		1	1	1
S000181		1	4	1	2	2	2	1	1	1	1				1	2	2	4		1	2			2	3	1			1	2	1	3	3			2	2	4
S000403	1	1		2	7	1	2	1	2	1	1			2	1	2	2		2	2		1		1	1	1	2	1		2		1	1	3	1	1	2	1
S000439		1	5	1	2	2	2	1	1	1	2			1	1	2	3	4	1	1	2		1	2	3	1			2	2	1	3	4			2	2	4
S000259	2	2	2	1	3	1	4		1	2				2	2	3	1	1	3	2	1	1	1	3	2	1	2	1	1	1	1				3		2	3
S000491	3	4	2	2	1	3	3	2	2	2	1				1	4	2	5		5	4	3	3	2		1	2					2	2	1	4	1	3	5
S000457	8	11	5	5	3	4	6	6	9	4	5	12	13	4	11	3	8	1	10	3	5	4	6	6	4	8	4	6	4	1	5	5	4	4	5	3	4	2
S000447	18	18	13	11	7	11	10	12	12	7	11	14	21	11	18	8	19	5	13	3	9	9	14	11	7	16	7	11	7	6	9	8	8	11	10	9	6	8
S000030	2	5	2	4	4	4	4	6	2	4	2	6	4	6	5	8	3	4	4	3	4	8	3	2	5	3	4	3	2	6	7	4	3	2	2	9	3	5
S000250	2	1		1				1	2	1			1			1		1	1	1		1			1		2	3		4	1			1		3	2	1
S000177		2	1		1				1	1	1	4	1	2		2		2		3							1	2			1		1	2	2		1	2
S000176	1	6	3	8	6	8	7	2	7	2	2	9	9	6	5	5	4	3	8	8	5	4	2	3	4	4	2	3	1	2	5	4	4	4	6	3	2	5
S000413	4	1	1	1			2	2	1	4	1	2	2				1	1	2	1	1		4		2			2	1	1	2	2		1		1	1	4
S000024	4	4	2	3	1	4	2	1	1	2	3		2	1	1	1	1	1	1		1		1	1	1	3		1		3	2	2	2	2	1	3		3
S000037	1	1	2	1			1	1	1	2	1	1	1		1	1		3	2				2	2	1		1	1	1	1	1		2	1		1	1
S000420					1							1						1											1		1
S000418	1							1	3							1			1		1	1					2		2	1
S000310	4	4					2				1	1	1		1							1	2	1	1	2	1	1			1	1	3		1	1
S000153	1					1		1	6					1	1	1			1		3	5				1	2		2	1						3
S000142	1	1		1	1	3	5	1				2	2	1	3		1		5			1	1			2	1				1	1	1				1	1
S000508	1	1	1							1	1	2			1	2	1		2		1	1	1	1		1	1	1						2
S000497	1	1	1	1		1		4	8	2	2		1		2	2	1		1		1	2				3	2		3	1
S000399						1													1					1
S000459	2				2	2				2	2				2	4	2									2	2	2				6	2	2			2
S000234		2																										1		1				1
S000026					1														1									1						1
S000360																			1									1						1
S000337																											1
S000402	1								2							1			1		1						1		2
S000263																											1		1
S000143					2	1	1							2													1		2		1				1	1	1
S000419						3	1			1	1			1	1		1				1				1	1					1
S000416		1													1										1	1
S000334	1		1																							1
S000411								2	2	2																2
S000394	1	1	2	1		1		1	1	1									1						1					1						2	2
S000401									3					1					1
S000430									1										1
S000127		1	1						1							2															1	1	1	1		1		2
S000054									2
S000157									1												1								1
S000119																									1											1	1
S000406		1																							1											1	1
S000012										1				1											1											1
S000444																									3						1	1
S000159								1																											1
S000466														1
S000255						2
S000013				1			1																														1
S000496																1
S000041																																				1	1
S000235	1		1
S000368																													1
S000022	1
S000133		2

## Sheet: B. oleracea
	BolC09.GH3-1.a	BolC01.GH3-2.a	BolC08.GH3-3.a	BolC01.GH3-5.a	BolC07.GH3-5.b	BolC02.GH3-6.a	BolC03.GH3-6.b	BolC06.GH3-7.a	BolC01.GH3-8.a	BolC03.GH3-8.b	BolC07.GH3-8.c	BolC08.GH3-8.d	BolC09.GH3-8.e	BolC09.GH3-10.a	BolC03.GH3-11.a	BolC04.GH3-11.b	BolCX.GH3-11.c	BolC03.GH3-12.a	BolC09.GH3-12.b	BolC09.GH3-14.a	BolC03.GH3-15.a	BolCX.GH3-16.a	BolC07.GH3-17.a	BolC08.GH3-17.b	BolC08.GH3-19.a
S000418	1		1	1					1		1				3	1	1			3	1	3	2		1
S000270	1	1					1	5							1	2	1	1	1	5	1	2
S000310	1	3				2	1	1	1	1		2					1		2			1			1
S000459					10			2		2							2		2		4		2		2
S000499	5	3		2	2	2	1	6	1	1	1		1	1	3	6	1	1	2	7	2	3	4	4	1
S000390	3	7	6	3	5	6	6	6	6	3	1	6	2	2	6	1	4	5	7	3	9	4	1	2	5
S000453	3	3	5	7	2	5	4	2	6	4	2	4	3	3	8	7	5	6	6	5	6	7		8	5
S000153	1		1	3					1		1		1	1	3	1	5			3	5	4	4		4
S000273	3	1	3	1	5		3		3				2		3	1	4	2	1		2	1	3	1	2
S000370			2			4							4		2	2	2		4		2	2	2		2
S000142		1			1	3	5	1				1	1	2			2		2		1		1
S000292	4	2	1	2	3		2	3	4	2	2	1	1	3		2	1	1	1	1	2	3	1	1	4
S000408	6	4	4	6	5	2	4	2	4	2	1	4	7	2	5		6	2	3	2	6	2	3	2	4
S000409	1	4	2	2	3	1	2	1	3	1	2	5	1	1	1	1	1	1	4	1	1	2	6	1	3
S000407	18	10	12	12	10	8	10	10	18	10	6	24	12	10	8	8	10	14	12	8	14	20	16	8	10
S000264	1	1	1	1						1	3	3			2	1	4			3	2	1	1		3
S000102											2						4			2					2
S000144	18	10	12	12	10	8	10	10	18	10	6	24	12	10	8	8	10	14	12	8	14	20	16	8	10
S000421		1	2				2	1		2		1	2	1		1	3	1			1	2		3
S000403	1	1	1	2	5	1	2		2			1	2				1	1	2		1	5	1	2	1
S000259		1	1	2	1	2	4	2	2	1	1	1	2	3	1	3	1	3	2	2	2		2	1	1
S000491	4	5	3	1	1	3	2	1	5			2	3		1	1	3	2	1		2	1		1	1
S000457	4	11	6	4	3	5	6	9	7	5	3	5	5	6	5	2	4	5	6	2	6	4	4	1	2
S000447	12	19	13	12	11	15	9	16	11	7	3	14	9	8	14	7	9	10	11	6	15	11	7	6	9
S000497	1	1	2	2					1		3				3	1	3		2	3	1	3	2		1
S000030	2	5	3	3	2	3	3	5	6	2	2	4		2	4	4	7	2	2	4	5	8	7	2	7
S000250	2	1			2	1	4	1	1				2				1			1		6			1
S000176	1	5	5	5	7	4	8	2	5	2	4	7	3	5	2	4	3	5	5	2	8	5	10	6	5
S000042	2	4	2		2							2										2			2
S000501	4	2	2	2	2	2				6		6	2								2	2			6
S000024	4	3	3	2	4	6	1	4		2		1	1	1	2	3		1	1	1	2	4	1	2	3
S000234		1																				1
S000458	2	2	1	1	2					1	1	1		2				1	1	1	1	1			2
S000414	6	8	4	3	4		2	1		3	1	4	2	2		2		1	3	3	2	4		1	9
S000174	3	1					1	1	2	1	1	1	2	3							1	2	3		2
S000119																						1			1
S000406		1																				1			1
S000013							1															1
S000015																						1
S000394	1	1	2	1	1											1						2			2
S000402	1										1				2	1				1		1	2
S000298	1			1		1								2	1	1						1		2	1
S000145																						1
S000507	4	6	4	1	2					1		4		2				1	1		1	3			4
S000419			1			1						2		1	1	1			1		1	1	1	1
S000181	1	2	1		3		2			2		2				2		1	2	1	2	1		1	2
S000439	1	2	2		3		2		1	2		2		1		2		1	2	2	4	1		2	2
S000077						1																1
S000041																						1			1
S000334	1		1	1																1		1
S000508	1		1	1		1				1	2		1	1	1	1		1	1	1		1	2
S000413	3	1					1	1	2	1	1	1	2	3							1	2	3		2
S000235	1		1	1
S000012	1			1		1			1
S000177		2	1	1	2	1			1	1	1	2							2				3		1
S000037		1	3		1		2	1	1			1	3		4			3						2
S000329									2
S000465		1	1		2	1	1		2	1		2		1				2	2					3
S000444									1			1											1
S000401							1	1			1			1	1				1
S000026					1	1								1
S000360						1								1
S000159						1						1								1
S000022	1					1
S000430	1																		1				1
S000299																1
S000281																1
S000143							1														1		2		1
S000175		1	1							1											1				1
S000127		1	1										3	1						1	1			1	2
S000133		2
S000416		1	1															1	1		1		1
S000399														1				1
S000440											1									1
S000495													1
S000496													1
S000157																							1
S000337																				1
S000232																			1
S000154			1

## Sheet: B. napus
	BnaA09R.GH3-1.a	BnaCX.GH3-1.a	BnaA01.GH3-2.a	BnaC01.GH3-2.a	BnaA09.GH3-3.a	BnaC08.GH3-3.a	BnaA01.GH3-5.a	BnaA03.GH3-5.b	BnaC01.GH3-5.a	BnaC07.GH3-5.b	BnaA03.GH3-6.a	BnaAX.GH3-6.b	BnaC03.GH3-6.a	BnaCX.GH3-6.b	BnaA06.GH3-7.a	BnaA08.GH3-7.b	BnaC06.GH3-7.a	BnaA03.GH3-8.a	BnaA03.GH3-8.b	BnaA03.GH3-8.c	BnaA06.GH3-8.d	BnaA06.GH3-8.e	BnaA09.GH3-8.f	BnaA09.GH3-8.g	BnaAX.GH3-8.h	BnaAX.GH3-8.i	BnaC01.GH3-8.a	BnaC02.GH3-8.b	BnaC02.GH3-8.c	BnaC02.GH3-8.d	BnaC07.GH3-8.e	BnaC09.GH3-8.f	BnaCX.GH3-8.g	BnaA05.GH3-9.a	BnaC04.GH3-9.a	BnaA03.GH3-10.a	BnaA09.GH3-10.b	BnaC09.GH3-10.a	BnaA03.GH3-11.a	BnaA04R.GH3-11.b	BnaA05.GH3-11.c	BnaC04.GH3-11.a	BnaCX.GH3-11.b	BnaA02.GH3-12.a	BnaA03.GH3-12.b	BnaA06.GH3-12.c	BnaA10.GH3-12.d	BnaC02.GH3-12.a	BnaC03.GH3-12.b
S000418		1				1		2								3					1		1		1	2	1				1									1	1		1				1	1	1
S000270		1				2	1		1		2	1	1		1	1	2	2		1	2	1	1			2		1	1			1	1		1		3	2		3		3			1	2	4	2	2
S000310	1	1	4	3						1	2		1		2			1	1	1		1		1		1	1	2	2	2				1	1						1	2		2	1	1	2	1	1
S000501	6	4	2	2	2	4	2	2	2	2				4	2	2		2					2			8											2		2				2					2	2
S000499		5	3	3		3	2	2	3	2	2	2	1	1	2	5	4	5	2	1	4	5	2	1		3	1	1	1		1	6	4	3	4		5	3	1	3	2	6	4	2	1	4	6	6	6
S000024	1	4	4	3	2	3	3	1	3	3	2	5	2	3	1	1	4	3		2		1	2	4	2	4		2	2	1		1	1	2	2	1	1	1		1	1	1	1	1	1	1	1	4	1
S000235	1	1			1	1			1
S000037		1	1	1	2	1	1	1		1	1		2	1	2	1	1	1	1	1		1	1	1	2		1	2	2	1		1	1			1				2		2	1	2	2	1	2	1
S000390	2	4	7	7	3	3	5	3	4	5	6	8	6	3	5	3	2	4	5	10	4	6	5	5	2	7	6	4	4	4	1	4	4	3	4	3	3	1	2	1	3	5	3	9	5	2	4	8	2
S000453	14	3	4	4	7	1	5	2	8	2	6	4	3	5	5	3	3	2	3	4	5		2	6	3	7	6	5	5	2	2	3		8	9	5	3	3	5	8	11	4	9	3	10	4	8	3	8
S000153		1				1		4	2			1				6	1				2	1	1		1	3	1				2		1					1		2	3		1				3	2	2
S000273	1	3	1	1	2	3	3	5	1	5	4	1	3	1	2	3				3	1		1		2	1	3	3	3	3	2	2		1		1			2	2	2	1		4	1	2	1	1	2
S000458	1	2		1	1	1	3	2	2	2						1	1	1	1	3		1				2					2		1			1	2	2				1		1	1	1
S000414	2	4	6	7	4	4	8	5	5	4	2	3	2	1		4	3	4	1	7	1	3	4	2		4		1	1	1	3		3	1	1	2	2	2	2	1	2	3		3	2	3	4	3	1
S000174	1	2	1	1	1	3	1				2		1	1	4	1	1	1	2	2	1		1	3	1	1	2	4	4	4	1	1		1			3	3	1				2	4		2		6
S000394	1	1	1	1	2	2	1	1	2	1		1				1								1													1									1
S000292	3	3	1	1	1	6	4	2	3	3	3	2	1		7	1	3	1	1	3	1	3		6		1	4	7	7	6	5	3	3	1	1		3	2	1	2	2	3	1	5	2	1		7	3
S000402		1						1								2					1		1			2					1									1							1	1	1
S000408	1	6	4	5	6	5	6	4	7	5	4	4	4	1	2	2	1	3	3	2	5	4	3	6	3	4	4	4	4	3	3	1	4	6	6	2	8	3	3	3	4		2	2	3	5	12	5	5
S000409		1	5	4	3	2	3	5	2	4	2	2	3		2	4	3	2	7	4	2	2	1	4	1	5	3	1	1	1	3	5	2	3	3	1	1	3	3	1	1	1	4		1	2	3		2
S000407	6	10	10	8	16	20	18	8	12	10	14	14	16	14	24	6	16	14	24	24	8	26	14	20	8	12	18	18	18	18	10	14	18	18	14	8	28	14	14	6	12	18	16	10	8	18	12	30	12
S000298	1	1				1	2	1	1																											1	1	3	2	1			3	1					4
S000264		1	1	2	1	3			1			2			1		1	2	2	2	1	1	1	3	1	2					2	1		1	1		1		2		5	1			1	1
S000507	1	3	5	5	4	4	7	3	1	2		2			2	2	1	1					2	2		3					1					1	2	2	3			3		1		2	1	2	1
S000144	6	10	10	8	16	20	18	8	12	10	14	14	16	14	24	6	16	14	24	24	8	26	14	20	8	12	18	18	18	18	10	14	18	18	14	8	28	14	14	6	12	18	16	10	8	18	12	30	12
S000181		1	1	2	4		1	2		3	2	2	2			1					1	1	2	2	1			1	1	1			1	1	1	1			1	2		1			2	3	1	1
S000403	2	1	1	1		1	2	5	2	6	2	1	5	2	2	2					2	1	2	1		1	2	2	2	2		2	1	3	2	2	1	2	1		1	2			1	1	1	6	1
S000439		1	1	2	5		1	2		3	2	2	2	1		1	1	1			3	1	3	2	2		1	1	1	1			1	2	2	2	1	1	1	2		1		1	2	3	2	1
S000491	1	3	3	5	2	1	2	1	1	1	4	3	1	3	3	2	1	1			2	2	3				5	2	2	2	2		2	2	2	3	3		3	2	3	2	1	2	2				1
S000334	1	1			1	1			1					1																																	1
S000508		1	1		1				1								1	1	2			1			1						2	2					1	1		1	1	1	1	1	1		1		1
S000457	6	4	12	10	5	4	5	3	4	4	7	4	6	2	9	9	6	5	12	13	4	11	7	4	3	6	7	5	5	5	4	10	8	9	8	3	6	5	3	2	6	6	6	7	6	4	13	7	5
S000447	11	12	19	17	13	14	11	8	13	11	12	12	10	12	14	12	14	11	14	21	11	18	16	13	9	16	11	17	17	14	5	13	14	17	16	8	9	7	5	5	11	10	10	15	11	7	16	14	8
S000022		1	1											1
S000497		1	1	1	1	2	1	2	1			1			3	8		2		1	2	2	1		1	5	1	2	2	2	4			2	2	2				1	2	1	1				3	1	1
S000030	2	1	5	5	2	4	4	2	3	2	4	4	4	8	7	2	3	3	6	4	3	5	5	3	3	7	6	6	6	6	3	4	4	6	7	7	3	3	1	4	6	2	2	5	3	5	7	3	1
S000250		2	2	2			1	1		2			3	1	4	2				1						2	1				2	1			1		1	1	1	1	1	1	1			1	2	1	1
S000176		1	6	5	3	5	8	10	5	8	7	8	10	3	4	7	4	4	9	9	2	5	3	10	2	6	5	1	1	1	5	6	6	9	9	4	5	7	6	2	4	4	7	1	3	4	5	2	5
S000413	1	2	1	1	1	3	1				2		1	1	4	1	1	1	2	2	1		1	3	1	1	2	4	4	4	1	1		1			3	3	1				2	4		2		6
S000370					2		2							6	4		2	2	4			4		2	4								4	4	4		2			4	4	4	2			2	6		4
S000175			2	1	1	1													1					1	1									1	1				1	1					1		1
S000154					1	1															1													1	1				1
S000143											1	1	1												1						1				1	4						1
S000421			1	1	1	6	1	1	1		2	1	2	1			1	2			2				1			1	1	1	1	1		1	1	1	2	1			1	1	2		1			1	1
S000419						1					1	3	1					2				1		1		1								1	1	1		1			1		2			1	1
S000416			1	1																		1											1	1	1		1	1								1		2	1
S000259	10		1	1	2	2	1	2	2	1	4	1	4		1	1	4				3	1	1	2	4	4	2	3	3	3	1	4	2	7	5	1	3	4	1	1		1	4		3	2	3		9
S000127			1	1	1								1			1					1		1									2		1	1			1				2	3
S000411															2	2										2		2	2	2				2	2	2											2
S000177			2	2	1			2	1	2			1			1		2	4	1	2			2		2	1	1	1	1	2	1		1	1		1	1	2		1	1					1
S000026								1		1																											1	1	1
S000360																																					1	1	1
S000465	2		1	1	2			1		1	1	2	2	3				1						3	1		2	2	2	2						1		1	3	1			1	1	3			1	1
S000459	2							2		12		2						2				2		2	2	2		2	2	2			4			2							2				2	8	2
S000142	1		1	1			1	1		1	4	3	5	1	2				2	2		3	1	1		3		1	1	1		1	2				2	1			1	2	1	1			1	2	1
S000232																																					1	1					3
S000399												1																									1	1							1
S000401								1							1	3															1							1
S000430																1										1											1	1					5
S000420														1					1															1
S000102																								2		2													2		4
S000159															1
S000440																															1					1
S000042			4	4	2	2	4	2		2		2				2				2			2	2		2													2			2				2	2	2
S000133			2	2																																						2
S000444																										1	1							1												3
S000299									1
S000012								2	1												1					1	1																			1
S000281									1
S000157																1										1														1							1
S000255												2
S000119																																														1
S000406			1	1																																										1
S000013							1				1		1
S000041
S000345
S000054																2
S000500																																					1
S000224																																					1
S000263																																				1
S000234			2	1
S000329																											2
S000337
S000496																																																1
S000077																												1	1
[truncated: 17 more columns]
