# Supplementary material for: The Gene Structure and Expression Level Changes of the GH3 Gene Family in Brassica napus Relative to Its Diploid Ancestors
Source: Genes (Basel). 2019 Jan 17;10(1):58. doi: 10.3390/genes10010058 (PMC6356818; doi:10.3390/genes10010058)
Supplement: Supplementary file 1 [file genes-10-00058-s001.zip › Supplementary files/Supplementary Tables/Table S11.xlsx]

## Sheet: 33 An-Ar
Table S11 The number of cis-acting element type of 33 An-Ar pairs and 20 Cn-Co pairs.
An	the number of cis-acting element type	the number of specific cis-acting element type	Bra	the number of cis-acting element type	the number of specific cis-acting element type
BnaA09R.GH3-1.a	30	1	BraAX.GH3-1.a	41	12
BnaA01.GH3-2.a	45	1	BraAX.GH3-2.a	45	1
BnaA09.GH3-3.a	40	0	BraA09.GH3-3.a	42	2
BnaA01.GH3-5.a	38	0	BraA01.GH3-5.a	38	0
BnaA03.GH3-5.b	42	16	BraA03.GH3-5.b	28	2
BnaA03.GH3-6.a	33	0	BraA03.GH3-6.b	33	0
BnaAX.GH3-6.b	37	2	BraA02.GH3-6.a	35	0
BnaA06.GH3-7.a	34	4	BraA06.GH3-7.a	37	7
BnaA08.GH3-7.b	43	0	BraA08.GH3-7.b	43	0
BnaA03.GH3-8.a	35	0	BraA03.GH3-8.b	37	2
BnaA03.GH3-8.b	27	0	BraA03.GH3-8.c	27	0
BnaA03.GH3-8.c	29	0	BraA03.GH3-8.d	29	0
BnaA06.GH3-8.d	34	12	BraA06.GH3-8.e	29	7
BnaA06.GH3-8.e	33	0	BraA06.GH3-8.f	33	0
BnaA09.GH3-8.f	35	6	BraA09.GH3-8.h	34	5
BnaAX.GH3-8.h	31	5	BraA02.GH3-8.a	41	15
BnaA09.GH3-10.b	43	7	BraA09.GH3-10.a	43	7
BnaA03.GH3-11.a	36	2	BraA03.GH3-11.a	38	4
BnaA04R.GH3-11.b	34	3	BraA04.GH3-11.b	35	4
BnaA05.GH3-11.c	32	5	BraA05.GH3-11.c	29	2
BnaA02.GH3-12.a	28	2	BraA02.GH3-12.a	29	3
BnaA03.GH3-12.b	32	0	BraA03.GH3-12.b	32	0
BnaA06.GH3-12.c	39	0	BraA06.GH3-12.c	39	0
BnaA10.GH3-12.d	38	9	BraA10.GH3-12.d	35	6
BnaA10.GH3-14.a	40	9	BraA10.GH3-14.a	34	3
BnaA03.GH3-15.a	31	5	BraA03.GH3-15.a	32	6
BnaAX.GH3-16.a	31	9	BraA02.GH3-16.a	36	14
BnaA07.GH3-17.a	30	1	BraA07.GH3-17.a	37	8
BnaA08.GH3-17.b	32	2	BraAX.GH3-17.c	34	4
BnaA09.GH3-17.c	33	2	BraA09.GH3-17.b	31	0
BnaA05GH3-18.a	31	0	BraAX.GH3-19.e	31	0
BnaA06.GH3-19.a	26	7	BraA06.GH3-19.b	25	6
BnaA09.GH3-19.b	24	8	BraA09.GH3-19.c	40	24

## Sheet: 20 Cn-Cr
Cn	the number of cis-acting element type	the number of specific cis-acting element type	Bol	the number of cis-acting element type	the number of specific cis-acting element type
BnaCX.GH3-1.a	41	1	BolC09.GH3-1.a	43	3
BnaC01.GH3-2.a	44	0	BolC01.GH3-2.a	45	1
BnaC08.GH3-3.a	40	5	BolC08.GH3-3.a	43	8
BnaC01.GH3-5.a	37	4	BolC01.GH3-5.a	34	1
BnaC07.GH3-5.b	35	1	BolC07.GH3-5.b	34	0
BnaC03.GH3-6.a	36	3	BolC03.GH3-6.b	34	1
BnaCX.GH3-6.b	30	9	BolC02.GH3-6.a	33	12
BnaC06.GH3-7.a	30	7	BolC06.GH3-7.a	28	5
BnaC01.GH3-8.a	32	0	BolC01.GH3-8.a	32	0
BnaC07.GH3-8.e	34	6	BolC07.GH3-8.c	29	1
BnaC09.GH3-10.a	41	7	BolC09.GH3-10.a	34	0
BnaC04.GH3-11.a	38	12	BolC04.GH3-11.b	34	8
BnaCX.GH3-11.b	36	12	BolC03.GH3-11.a	29	5
BnaC03.GH3-12.b	37	11	BolC03.GH3-12.a	31	5
BnaC09.GH3-12.c	36	0	BolC09.GH3-12.b	38	2
BnaC09.GH3-14.a	34	1	BolC09.GH3-14.a	34	1
BnaC03.GH3-15.a	31	5	BolC03.GH3-15.a	41	15
BnaC02.GH3-16.a	33	5	BolCX.GH3-16.a	50	22
BnaC08.GH3-17.a	13	2	BolC08.GH3-17.b	28	17
BnaCX.GH3-17.b	35	11	BolC07.GH3-17.a	35	11
