# Supplementary material for: The Gene Structure and Expression Level Changes of the GH3 Gene Family in Brassica napus Relative to Its Diploid Ancestors
Source: Genes (Basel). 2019 Jan 17;10(1):58. doi: 10.3390/genes10010058 (PMC6356818; doi:10.3390/genes10010058)
Supplement: Supplementary file 1 [file genes-10-00058-s001.zip › Supplementary files/Supplementary Tables/Table S12.xlsx]

## Sheet: B.rapa
Table S12 The FPKM values of GH3 genes in different tissues for the three species of Brassica.
ID	Flower	Leaf	Silique	Stem
BraAX.GH3-1.a	10.0333	0.24	0.0866667	0.413333
BraAX.GH3-2.a	1.05	0.0366667	35.2933	0.09
BraA09.GH3-3.a	6.72	0.0166667	4.56	0.59
BraA01.GH3-5.a	0.68	1.18667	1.70667	17.0467
BraA03.GH3-5.b	1.06	0.896667	1.89333	14.27
BraA02.GH3-6.a	11.12	3.85667	1.94333	13.3833
BraA03.GH3-6.b	3.47667	0.0166667	1.53667	0.256667
BraA06.GH3-7.a	0.29	0.633333	0.15	1.12667
BraA08.GH3-7.b	7.93333	2.78667	0.43	1.15667
BraA02.GH3-8.a	0	0	0	0
BraA03.GH3-8.b	0	0	0.03	0
BraA03.GH3-8.c	0	0	0	0
BraA03.GH3-8.d	3.27333	0.816667	0.22	0.306667
BraA06.GH3-8.e	0	0	0	0
BraA06.GH3-8.f	9.86667	3.57333	5.37667	0.146667
BraA09.GH3-8.g	0.0166667	0.02	0	0
BraA09.GH3-8.h	0	0	0	0
BraA10.GH3-8.i	0.553333	0.726667	0.496667	0.31
BraA09.GH3-10.a	51.2	54.49	49.13	16.4833
BraA03.GH3-11.a	3.14333	0.673333	1.03333	1.53
BraA04.GH3-11.b	1.81333	21.5567	5.33667	6.86333
BraA05.GH3-11.c	8.65667	14.4433	10.28	23.2733
BraA02.GH3-12.a	0.0566667	0.15	0	0
BraA03.GH3-12.b	0.206667	0.0933333	0	0
BraA06.GH3-12.c	0	0.0766667	0.0433333	0.176667
BraA10.GH3-12.d	23.7167	69.8967	45.69	36.2133
BraA10.GH3-14.a	4.43333	0.163333	0	0
BraA03.GH3-15.a	4.45	19.9767	12.5167	15.9433
BraA07.GH3-15.b	0.796667	2.63333	0.836667	0.626667
BraA02.GH3-16.a	0	0	0	0
BraA07.GH3-17.a	0.0966667	0	0.1	0
BraA09.GH3-17.b	19.81	1.51	0.173333	0.416667
BraAX.GH3-17.c	0	0.0366667	0.546667	0
BraA04.GH3-19.a	0	0	0.0166667	0
BraA06.GH3-19.b	0.143333	0	0	0.0466667
BraA09.GH3-19.c	0	0	0	0
BraA09.GH3-19.d	0.313333	1.83667	0.0333333	0.446667
BraAX.GH3-19.e	0.0866667	0	0.03	0

## Sheet: B.oleracea
ID	Flower	Leaf	Silique	Stem
BolC09.GH3-1.a	6.23	0.813333	0.2	0.533333
BolC01.GH3-2.a	11.24	0.403333	1.80667	5.01333
BolC08.GH3-3.a	0.963333	0.0366667	34.8633	0.04
BolC01.GH3-5.a	0.276667	0.166667	1.79	10.85
BolC07.GH3-5.b	9.80667	63.9833	5.73333	63.7733
BolC02.GH3-6.a	59.0667	2.68333	2.06333	41.6067
BolC03.GH3-6.b	10.7	0.85	2.9	3.22667
BolC06.GH3-7.a	0.156667	0.0966667	0.726667	0.233333
BolC01.GH3-8.a	0	0	0	0
BolC03.GH3-8.b	0	0	0	0
BolC07.GH3-8.c	0.02	0.26	0.0633333	0.123333
BolC08.GH3-8.d	0	0	0	0
BolC09.GH3-8.e	0.0233333	0.65	0.0233333	0.33
BolC09.GH3-10.a	52.3333	23.5633	38.3767	16.28
BolC03.GH3-11.a	21.8833	9.41667	7.96667	9.6
BolC04.GH3-11.b	0.84	4.35	3.01333	4.38333
BolCX.GH3-11.c	28.2367	30.4467	24.2133	100.55
BolC03.GH3-12.a	0.06	0.686667	0.503333	0.3
BolC09.GH3-12.b	4.86	26.0867	13.4267	13.6067
BolC09.GH3-14.a	0.906667	0	0.183333	0.1
BolC03.GH3-15.a	54.4167	69.06	87.51	74.0767
BolCX.GH3-16.a	0	0	0	0
BolC07.GH3-17.a	6.03333	0.0366667	0.34	0.433333
BolC08.GH3-17.b	0	0	3.43	0
BolC08.GH3-19.a	0.133333	0	0.06	0

## Sheet: B.napus
ID	Flower	Leaf	Silique	Stem
BnaA09R.GH3-1.a	4.45667	0.0966667	0.166667	0.16
BnaCX.GH3-1.a	2.67333	0	0.133333	0.0733333
BnaA01.GH3-2.a	0.236667	0.306667	1.14667	0
BnaC01.GH3-2.a	0.52	0.18	0.113333	0.05
BnaA09.GH3-3.a	0.296667	0.39	1.19333	0.57
BnaC08.GH3-3.a	0.116667	0	0.253333	0.0166667
BnaA01.GH3-5.a	0.05	0.75	0.0866667	1.47
BnaA03.GH3-5.b	0.476667	0.0966667	0.836667	2.77333
BnaC01.GH3-5.a	0.166667	0.143333	0.296667	2.69667
BnaC07.GH3-5.b	1.13333	0.4	0.723333	1.48667
BnaA03.GH3-6.a	1.96667	0.223333	0.493333	11.4367
BnaAX.GH3-6.b	4.59	2.32333	0.166667	4.86
BnaC03.GH3-6.a	5.63667	0.603333	1.09	5.97
BnaCX.GH3-6.b	13.0267	3.07	0.653333	5.44333
BnaA06.GH3-7.a	24.2067	36.7933	83.66	82.1133
BnaA08.GH3-7.b	0.0166667	0	0.106667	0.05
BnaC06.GH3-7.a	0.0166667	0	0	0
BnaA03.GH3-8.a	0	0	0	0
BnaA03.GH3-8.b	0	0	0.0166667	0
BnaA03.GH3-8.c	0.826667	1.26667	0.16	3.37333
BnaA06.GH3-8.d	0.0866667	0.06	0.163333	0.0733333
BnaA06.GH3-8.e	1.63	5.24333	4.26	2.96333
BnaA09.GH3-8.f	0.0533333	0.06	0	0
BnaA09.GH3-8.g	0	0	0.0766667	0
BnaAX.GH3-8.h	0.0433333	0	0	0
BnaAX.GH3-8.i	0	0.09	0	0.06
BnaC01.GH3-8.a	0	0	0.0266667	0
BnaC02.GH3-8.b	0	0	0	0
BnaC02.GH3-8.c	0	0	0	0
BnaC02.GH3-8.d	0	0	0	0
BnaC07.GH3-8.e	0	0.25	0.07	0
BnaC09.GH3-8.f	0	0.12	0.11	0.02
BnaCX.GH3-8.g	3.13333	18.12	18.2467	28.1933
BnaA05.GH3-9.a	0.303333	0.95	27.74	2.74667
BnaC04.GH3-9.a	0.116667	1.22667	17.1033	4.46
BnaA03.GH3-10.a	0	0	0.113333	0
BnaA09.GH3-10.b	17.1433	13.8767	11.9133	3.71
BnaC09.GH3-10.a	9.41333	13.2433	4.85	2.32667
BnaA03.GH3-11.a	9.09667	0.506667	1.97667	1.09
BnaA04R.GH3-11.b	0.48	7.08	2.55667	0.956667
BnaA05.GH3-11.c	26.07	79.3	27.5767	13.9067
BnaC04.GH3-11.a	0.04	2.36667	1.22333	0.793333
BnaCX.GH3-11.b	16.6933	1.76667	2.93333	1.92
BnaA02.GH3-12.a	0	0.02	0.01	0.0166667
BnaA03.GH3-12.b	0.0166667	0.123333	0.11	0.913333
BnaA06.GH3-12.c	0	0	0	0
BnaA10.GH3-12.d	9.11667	34.3533	18.4733	28.3533
BnaC02.GH3-12.a	0.0733333	0	0.0466667	0
BnaC03.GH3-12.b	3.72333	4.93667	8.98	27.9467
BnaC09.GH3-12.c	1.56667	3.24	2.15	0.59
BnaA10.GH3-14.a	3.73	0.0633333	0.0166667	0.05
BnaC09.GH3-14.a	0.916667	0	0.21	0.0333333
BnaA03.GH3-15.a	6.72	10.7167	9.49	7.40667
BnaC03.GH3-15.a	6.05	6.47667	9.96333	7.97333
BnaAX.GH3-16.a	0	0	0.0333333	0
BnaC02.GH3-16.a	0.0166667	0	0	0
BnaA07.GH3-17.a	0.423333	0.143333	0.0633333	0.0866667
BnaA08.GH3-17.b	0.0166667	0	0.733333	0
BnaA09.GH3-17.c	7.14667	0.456667	0.153333	0.286667
BnaC08.GH3-17.a	0	0	0.323333	0.02
BnaCX.GH3-17.b	1.13333	0.6	0.0166667	0.0966667
BnaCX.GH3-17.c	11.3467	0	0.146667	0.696667
BnaA05GH3-18.a	0	0	0.0766667	0
BnaCX.GH3-18.a	0.0966667	0.02	0.196667	0.166667
BnaA06.GH3-19.a	0.0166667	0.14	0.233333	0.12
BnaA09.GH3-19.b	0.0333333	0.04	0	0
