# Supplementary material for: The Gene Structure and Expression Level Changes of the GH3 Gene Family in Brassica napus Relative to Its Diploid Ancestors
Source: Genes (Basel). 2019 Jan 17;10(1):58. doi: 10.3390/genes10010058 (PMC6356818; doi:10.3390/genes10010058)
Supplement: Supplementary file 1 [file genes-10-00058-s001.zip › Supplementary files/Supplementary Tables/Table S2.xlsx]

## Sheet: Sheet1
Table S2 The orthologous sets of GH3 genes among B. rapa, B. oleracea, B. napus.
	Ath	Bra	Bol	BnA	BnC
GH3-1	At2g14960	Bra039832	Bol019349	BnaA09g52740D	BnaCnng22400D
GH3-2	At4g37390	Bra041046	Bol028920	BnaA01g00580D	BnaC01g01570D
GH3-3	At2g23170	Bra039186	Bol045809	BnaA09g42140D	BnaC08g34560D
GH3-5	At4g27260	Bra026365	Bol013052	BnaA01g16300D	BnaC01g19430D
GH3-5	At4g27260	Bra019060	Bol042327	BnaA03g48550D	BnaC07g40810D
GH3-6	At5g54510	Bra022725	Bol018258	BnaAnng25610D	BnaCnng39150D
GH3-6	At5g54510	Bra029023	Bol027952	BnaA03g11840D	BnaC03g14570D
GH3-7	At1g23160	Bra018750	Bol016724	BnaA06g03570D	BnaC06g02210D
GH3-7	At1g23160	Bra016359		BnaA08g20620D
GH3-8	At5g51470	Bra022550		BnaAnng28260D	BnaC02g15790D
GH3-8	At5g51470	Bra029173	Bol028089	BnaA03g13150D
GH3-8	At5g51470	Bra036998	Bol033825	BnaA03g52600D	BnaC07g44350D
GH3-8	At5g51470	Bra036997		BnaA03g52610D
GH3-8	At5g51470	Bra019922		BnaA06g06390D
GH3-8	At5g51470	Bra019920		BnaA06g06420D
GH3-8	At5g51470	Bra027891			BnaC09g15640D
GH3-8	At5g51470	Bra031718		BnaA09g48100D
GH3-8	At5g51470	Bra002961	Bol038891
GH3-8	At5g51470		Bol031263	BnaAnng30610D
GH3-8	At5g51470		Bol013595		BnaC01g04630D
GH3-8	At5g51470			BnaA09g48110D
GH3-8	At5g51470				BnaC02g15770D
GH3-8	At5g51470				BnaC02g15780D
GH3-8	At5g51470				BnaCnng28110D
GH3-9	At2g47750			BnaA05g00250D	BnaC04g00140D
GH3-10	At4g03400	Bra034205	Bol032157	BnaA09g01540D	BnaC09g00690D
GH3-10	At4g03400			BnaA03g38960D
GH3-11	At2g46370	Bra000421	Bol029586	BnaA03g21360D	BnaCnng59530D
GH3-11	At2g46370	Bra039284	Bol021779	BnaA04g29730D	BnaC04g50800D
GH3-11	At2g46370	Bra004543	Bol000924	BnaA05g01450D
GH3-12	At5g13320	Bra023403		BnaA02g01560D	BnaC02g04650D
GH3-12	At5g13320	Bra006194	Bol034228	BnaA03g04280D	BnaC03g05810D
GH3-12	At5g13320	Bra018749		BnaA06g03580D
GH3-12	At5g13320	Bra008836	Bol043441	BnaA10g19970D	BnaC09g43750D
GH3-14	At5g13360	Bra008833	Bol043438	BnaA10g19940D	BnaC09g43720D
GH3-15	At5g13370	Bra006196	Bol034231	BnaA03g04300D	BnaC03g05830D
GH3-15	At5g13370	Bra039630
GH3-16	At5g13380	Bra023405	Bol004283	BnaAnng25660D	BnaC02g04670D
GH3-17	At1g28130	Bra030074	Bol041811	BnaA07g08630D	BnaCnng41900D
GH3-17	At1g28130	Bra032876		BnaA09g27530D	BnaCnng66170D
GH3-17	At1g28130	Bra040953	Bol028316	BnaA08g05580D	BnaC08g09990D
GH3-18	At1g48670			BnaA05g14780D
GH3-18	At1g48670				BnaCnng49810D
GH3-19	At1g48660	Bra034378
GH3-19	At1g48660	Bra019921		BnaA06g06400D
GH3-19	At1g48660	Bra031720	Bol031266	BnaA09g48080D
GH3-19	At1g48660	Bra031719
GH3-19	At1g48660	Bra040812		BnaA05g14780D
