# Supplementary material for: The Gene Structure and Expression Level Changes of the GH3 Gene Family in Brassica napus Relative to Its Diploid Ancestors
Source: Genes (Basel). 2019 Jan 17;10(1):58. doi: 10.3390/genes10010058 (PMC6356818; doi:10.3390/genes10010058)
Supplement: Supplementary file 1 [file genes-10-00058-s001.zip › Supplementary files/Supplementary Tables/Table S3.xlsx]

## Sheet: Sheet1
Table S3 Seven ancestor orthologous genes whose proteins with incomplete GH3 domain.
ancestor genes	protein function domain	BnaGH3	protein function domain
Bol045007	GH3 domain with missing N-terminal	BnaC02.GH3-8.d	entire GH3 domain
Bol004286	disconnected GH3 domain	BnaC09.GH3-8.f	entire GH3 domain
Bra004432	disconnected GH3 domain	BnaA05.GH3-9.a	entire GH3 domain
Bol001121	disconnected GH3 domain	BnaC04.GH3-9.a	entire GH3 domain
Bra013086	disconnected GH3 domain	BnaA03.GH3-10.a	entire GH3 domain
Bol004286	disconnected GH3 domain	BnaC02.GH3-12.a	entire GH3 domain
Bol031265	GH3 domain with missing C-terminal	BnaCX.GH3-18.a	entire GH3 domain
