# Supplementary material for: The Gene Structure and Expression Level Changes of the GH3 Gene Family in Brassica napus Relative to Its Diploid Ancestors
Source: Genes (Basel). 2019 Jan 17;10(1):58. doi: 10.3390/genes10010058 (PMC6356818; doi:10.3390/genes10010058)
Supplement: Supplementary file 1 [file genes-10-00058-s001.zip › Supplementary files/Supplementary Tables/Table S4.xlsx]

## Sheet: Bna-Bra
Table S4 The synonymous (dS) and nonsynonymous (dN) nucleotide substitution rates for orthologous pairs.
BnaA09R.GH3-1.a	BraAX.GH3-1.a	dN/dS = 0.0936
BnaA01.GH3-2.a	BraAX.GH3-2.a	dN/dS = 0.2745
BnaA09.GH3-3.a	BraA09.GH3-3.a	dN/dS = 0.0509
BnaA01.GH3-5.a	BraA01.GH3-5.a	dN/dS = 0.0010
BnaA03.GH3-5.b	BraA03.GH3-5.b	dN/dS = 0.0713
BnaA03.GH3-6.a	BraA03.GH3-6.b	dN/dS = 0.1636
BnaAX.GH3-6.b	BraA02.GH3-6.a	dN/dS = 0.0986
BnaA06.GH3-7.a	BraA06.GH3-7.a	dN/dS = 0.2912
BnaA08.GH3-7.b	BraA08.GH3-7.b	dN/dS = 0.1921
BnaA03.GH3-8.a	BraA03.GH3-8.b	dN/dS = 99.0000
BnaA03.GH3-8.b	BraA03.GH3-8.c	dN/dS = 0.1966
BnaA03.GH3-8.c	BraA03.GH3-8.d	dN/dS = 0.9641
BnaA06.GH3-8.d	BraA06.GH3-8.e	dN/dS = 0.4163
BnaA06.GH3-8.e	BraA06.GH3-8.f	dN/dS = 0.5285
BnaA09.GH3-8.f	BraA09.GH3-8.h	dN/dS = 0.5292
BnaAX.GH3-8.h	BraA02.GH3-8.a	dN/dS = 99.0000
BnaA09.GH3-10.b	BraA09.GH3-10.a	dN/dS = 0.1645
BnaA03.GH3-11.a	BraA03.GH3-11.a	dN/dS = 0.3054
BnaA04R.GH3-11.b	BraA04.GH3-11.b	dN/dS = 0.1442
BnaA05.GH3-11.c	BraA05.GH3-11.c	dN/dS = 0.4359
BnaA02.GH3-12.a	BraA02.GH3-12.a	dN/dS = 0.1929
BnaA03.GH3-12.b	BraA03.GH3-12.b	dN/dS = 99.0000
BnaA06.GH3-12.c	BraA06.GH3-12.c	dN/dS = 0.0010
BnaA10.GH3-12.d	BraA10.GH3-12.d	dN/dS = 0.5236
BnaA10.GH3-14.a	BraA10.GH3-14.a	dN/dS = 0.3651
BnaA03.GH3-15.a	BraA03.GH3-15.a	dN/dS = 0.2679
BnaAX.GH3-16.a	BraA02.GH3-16..a	dN/dS = 0.0347
BnaA07.GH3-17.a	BraA07.GH3-17.a	dN/dS = 0.0751
BnaA08.GH3-17.b	BraAX.GH3-17.c	dN/dS = 0.5233
BnaA09.GH3-17.c	BraA09.GH3-17.b	dN/dS = 0.0010
BnaA05GH3-18.a	BraAX.GH3-19.e	dN/dS = 99.0000
BnaA06.GH3-19.a	BraA06GH3-19.b	dN/dS = 0.3823
BnaA09.GH3-19.b	BraA09.GH3-19.c	dN/dS = 99.0000

## Sheet: Bna-Bol
BnaCX.GH3-1.a	BolC09.GH3-1.a	dN/dS = 0.0471
BnaC01.GH3-2.a	BolC01.GH3-2.a	dN/dS = 0.0583
BnaC08.GH3-3.a	BolC08.GH3-3.a	dN/dS = 0.4936
BnaC01.GH3-5.a	BolC01.GH3-5.a	dN/dS = 99.0000
BnaC07.GH3-5.b	BolC07.GH3-5.b	dN/dS = 0.2756
BnaC03.GH3-6.a	BolC03.GH3-6.b	dN/dS = 0.0218
BnaCX.GH3-6.b	BolC02.GH3-6.a	dN/dS = 99.0000
BnaC06.GH3-7.a	BolC06.GH3-7.a	dN/dS = 1.6412
BnaC01.GH3-8.a	BolC01.GH3-8.a	dN/dS = 0.3638
BnaC07.GH3-8.e	BolC07.GH3-8.c	dN/dS = 0.0010
BnaC09.GH3-10.a	BolC09.GH3-10.a	dN/dS = 1.3000
BnaC04.GH3-11.a	BolC04.GH3-11.b	dN/dS = 0.0010
BnaCX.GH3-11.b	BolC03.GH3-11.a	dN/dS = 0.5301
BnaC03.GH3-12.b	BolC03.GH3-12.a	dN/dS = 0.2149
BnaC09.GH3-12.c	BolC09.GH3-12.b	dN/dS = 0.0458
BnaC09.GH3-14.a	BolC09.GH3-14.a	dN/dS = 0.0662
BnaC03.GH3-15.a	BolC03.GH3-15.a	dN/dS = 0.4308
BnaC02.GH3-16.a	BolCX.GH3-16.a	dN/dS = 0.1821
BnaC08.GH3-17.a	BolC08.GH3-17.b	dN/dS = 0.5728
BnaCX.GH3-17.b	BolC07.GH3-17.a	dN/dS = 0.2076
