# Supplementary material for: The Gene Structure and Expression Level Changes of the GH3 Gene Family in Brassica napus Relative to Its Diploid Ancestors
Source: Genes (Basel). 2019 Jan 17;10(1):58. doi: 10.3390/genes10010058 (PMC6356818; doi:10.3390/genes10010058)
Supplement: Supplementary file 1 [file genes-10-00058-s001.zip › Supplementary files/Supplementary Tables/Table S5.xlsx]

## Sheet: B. rapa
Table S5 The four duplicated types of GH3 genes in the three species of Brassica. 1, dispersed duplication; 2, proximal duplication; 3, tandem duplication; 4, segmental duplication/WGD.
ID	duplicated type
BraAX.GH3-1.a	4
BraAX.GH3-2.a	1
BraA09.GH3-3.a	4
BraA01.GH3-5.a	4
BraA03.GH3-5.b	4
BraA02.GH3-6.a	4
BraA03.GH3-6.b	4
BraA06.GH3-7.a	3
BraA08.GH3-7.b	4
BraA02.GH3-8.a	4
BraA03.GH3-8.b	4
BraA03.GH3-8.c	3
BraA03.GH3-8.d	3
BraA06.GH3-8.e	3
BraA06.GH3-8.f	3
BraA09.GH3-8.g	4
BraA09.GH3-8.h	3
BraA10.GH3-8.i	1
BraA09.GH3-10.a	4
BraA03.GH3-11.a	4
BraA04.GH3-11.b	4
BraA05.GH3-11.c	4
BraA02.GH3-12.a	4
BraA03.GH3-12.b	4
BraA06.GH3-12.c	3
BraA10.GH3-12.d	4
BraA10.GH3-14.a	4
BraA03.GH3-15.a	2
BraA07.GH3-15.b	1
BraA02.GH3-16.a	3
BraA07.GH3-17.a	4
BraA09.GH3-17.b	4
BraAX.GH3-17.c	1
BraA04.GH3-19.a	1
BraA06.GH3-19.b	3
BraA09.GH3-19.c	4
BraA09.GH3-19.d	3
BraAX.GH3-19.e	1

## Sheet: B. oleracea
ID	duplicated type
BolC09.GH3-1.a	4
BolC01.GH3-2.a	4
BolC08.GH3-3.a	4
BolC01.GH3-5.a	4
BolC07.GH3-5.b	4
BolC02.GH3-6.a	4
BolC03.GH3-6.b	4
BolC06.GH3-7.a	1
BolC01.GH3-8.a	4
BolC03.GH3-8.b	4
BolC07.GH3-8.c	3
BolC08.GH3-8.d	3
BolC09.GH3-8.e	4
BolC09.GH3-10.a	4
BolC03.GH3-11.a	4
BolC04.GH3-11.b	4
BolCX.GH3-11.c	4
BolC03.GH3-12.a	4
BolC09.GH3-12.b	4
BolC09.GH3-14.a	4
BolC03.GH3-15.a	2
BolCX.GH3-16.a	1
BolC07.GH3-17.a	4
BolC08.GH3-17.b	1
BolC08.GH3-19.a	3

## Sheet: B. napus
ID	duplicated type
BnaA09R.GH3-1.a	4
BnaCX.GH3-1.a	4
BnaA01.GH3-2.a	4
BnaC01.GH3-2.a	4
BnaA09.GH3-3.a	4
BnaC08.GH3-3.a	4
BnaA01.GH3-5.a	4
BnaA03.GH3-5.b	4
BnaC01.GH3-5.a	4
BnaC07.GH3-5.b	4
BnaA03.GH3-6.a	4
BnaAX.GH3-6.b	1
BnaC03.GH3-6.a	4
BnaCX.GH3-6.b	1
BnaA06.GH3-7.a	3
BnaA08.GH3-7.b	4
BnaC06.GH3-7.a	4
BnaA03.GH3-8.a	4
BnaA03.GH3-8.b	3
BnaA03.GH3-8.c	3
BnaA06.GH3-8.d	3
BnaA06.GH3-8.e	2
BnaA09.GH3-8.f	3
BnaA09.GH3-8.g	3
BnaAX.GH3-8.h	1
BnaAX.GH3-8.i	1
BnaC01.GH3-8.a	4
BnaC02.GH3-8.b	3
BnaC02.GH3-8.c	3
BnaC02.GH3-8.d	3
BnaC07.GH3-8.e	4
BnaC09.GH3-8.f	4
BnaCX.GH3-8.g	4
BnaA05.GH3-9.a	4
BnaC04.GH3-9.a	4
BnaA03.GH3-10.a	4
BnaA09.GH3-10.b	4
BnaC09.GH3-10.a	4
BnaA03.GH3-11.a	4
BnaA04R.GH3-11.b	4
BnaA05.GH3-11.c	4
BnaC04.GH3-11.a	4
BnaCX.GH3-11.b	1
BnaA02.GH3-12.a	4
BnaA03.GH3-12.b	4
BnaA06.GH3-12.c	3
BnaA10.GH3-12.d	4
BnaC02.GH3-12.a	4
BnaC03.GH3-12.b	4
BnaC09.GH3-12.c	4
BnaA10.GH3-14.a	4
BnaC09.GH3-14.a	4
BnaA03.GH3-15.a	2
BnaC03.GH3-15.a	2
BnaAX.GH3-16.a	3
BnaC02.GH3-16.a	3
BnaA07.GH3-17.a	4
BnaA08.GH3-17.b	4
BnaA09.GH3-17.c	4
BnaC08.GH3-17.a	4
BnaCX.GH3-17.b	3
BnaCX.GH3-17.c	1
BnaA05GH3-18.a	4
BnaCX.GH3-18.a	3
BnaA06.GH3-19.a	3
BnaA09.GH3-19.b	3
