# Supplementary material for: The Gene Structure and Expression Level Changes of the GH3 Gene Family in Brassica napus Relative to Its Diploid Ancestors
Source: Genes (Basel). 2019 Jan 17;10(1):58. doi: 10.3390/genes10010058 (PMC6356818; doi:10.3390/genes10010058)
Supplement: Supplementary file 1 [file genes-10-00058-s001.zip › Supplementary files/Supplementary Tables/Table S6.xlsx]

## Sheet: B. rapa
Table S6 The CDS and ORF length of GH3 genes in the three species of Brassica.
ID	CDS length(bp)	ORF length(bp)
BraAX.GH3-1.a	1773	1987
BraAX.GH3-2.a	1764	2094
BraA09.GH3-3.a	1791	2257
BraA01.GH3-5.a	1839	2497
BraA03.GH3-5.b	1839	2300
BraA02.GH3-6.a	1839	2205
BraA03.GH3-6.b	1827	2101
BraA06.GH3-7.a	1740	3734
BraA08.GH3-7.b	1758	2513
BraA02.GH3-8.a	1734	2010
BraA03.GH3-8.b	1743	2002
BraA03.GH3-8.c	1719	2283
BraA03.GH3-8.d	1689	2202
BraA06.GH3-8.e	1680	2022
BraA06.GH3-8.f	1710	1982
BraA09.GH3-8.g	1686	2288
BraA09.GH3-8.h	1713	1989
BraA10.GH3-8.i	1686	2100
BraA09.GH3-10.a	1833	2657
BraA03.GH3-11.a	1830	4905
BraA04.GH3-11.b	1722	1888
BraA05.GH3-11.c	1740	2371
BraA02.GH3-12.a	1713	2216
BraA03.GH3-12.b	1722	2022
BraA06.GH3-12.c	1761	3918
BraA10.GH3-12.d	1713	2948
BraA10.GH3-14.a	1785	2468
BraA03.GH3-15.a	1824	3727
BraA07.GH3-15.b	1797	2850
BraA02.GH3-16.a	1788	2843
BraA07.GH3-17.a	1827	2612
BraA09.GH3-17.b	1830	2483
BraAX.GH3-17.c	1821	4011
BraA04.GH3-19.a	1530	1899
BraA06.GH3-19.b	1722	2014
BraA09.GH3-19.c	1716	2082
BraA09.GH3-19.d	1719	3941
BraAX.GH3-19.e	1722	4242

## Sheet: B. oleracea
ID	CDS length(bp)	ORF length(bp)
BolC09.GH3-1.a	1773	1987
BolC01.GH3-2.a	1761	2121
BolC08.GH3-3.a	1779	2229
BolC01.GH3-5.a	1839	2514
BolC07.GH3-5.b	1839	2318
BolC02.GH3-6.a	1839	2213
BolC03.GH3-6.b	1839	2101
BolC06.GH3-7.a	1743	5355
BolC01.GH3-8.a	1974	3492
BolC03.GH3-8.b	1413	1965
BolC07.GH3-8.c	1719	2289
BolC08.GH3-8.d	1716	2009
BolC09.GH3-8.e	1533	4435
BolC09.GH3-10.a	1776	2698
BolC03.GH3-11.a	1737	2386
BolC04.GH3-11.b	1731	1977
BolCX.GH3-11.c	1740	2618
BolC03.GH3-12.a	1722	2015
BolC09.GH3-12.b	1734	2224
BolC09.GH3-14.a	1785	2483
BolC03.GH3-15.a	1782	2726
BolCX.GH3-16.a	1734	3075
BolC07.GH3-17.a	1827	2881
BolC08.GH3-17.b	1815	4030
BolC08.GH3-19.a	1758	2129

## Sheet: B. napus
ID	CDS length(bp)	ORF length(bp)
BnaA09R.GH3-1.a	1773	1977
BnaCX.GH3-1.a	1773	1987
BnaA01.GH3-2.a	1764	2168
BnaC01.GH3-2.a	1764	2206
BnaA09.GH3-3.a	1791	3030
BnaC08.GH3-3.a	1779	2219
BnaA01.GH3-5.a	1809	2495
BnaA03.GH3-5.b	1839	2478
BnaC01.GH3-5.a	1839	2807
BnaC07.GH3-5.b	1839	2318
BnaA03.GH3-6.a	1812	2403
BnaAX.GH3-6.b	1839	2364
BnaC03.GH3-6.a	1839	2350
BnaCX.GH3-6.b	1839	2328
BnaA06.GH3-7.a	1740	3938
BnaA08.GH3-7.b	1758	2513
BnaC06.GH3-7.a	1737	5326
BnaA03.GH3-8.a	1608	2002
BnaA03.GH3-8.b	1719	2276
BnaA03.GH3-8.c	1725	2313
BnaA06.GH3-8.d	1704	2010
BnaA06.GH3-8.e	1314	2132
BnaA09.GH3-8.f	1713	4981
BnaA09.GH3-8.g	1659	2285
BnaAX.GH3-8.h	1398	1578
BnaAX.GH3-8.i	1533	2003
BnaC01.GH3-8.a	2379	4354
BnaC02.GH3-8.b	1734	2010
BnaC02.GH3-8.c	1734	2010
BnaC02.GH3-8.d	1734	2010
BnaC07.GH3-8.e	1719	3305
BnaC09.GH3-8.f	1686	3255
BnaCX.GH3-8.g	1659	2300
BnaA05.GH3-9.a	1785	2917
BnaC04.GH3-9.a	1785	2838
BnaA03.GH3-10.a	1653	2198
BnaA09.GH3-10.b	1779	3970
BnaC09.GH3-10.a	1776	3154
BnaA03.GH3-11.a	1854	4906
BnaA04R.GH3-11.b	1734	2531
BnaA05.GH3-11.c	1740	3179
BnaC04.GH3-11.a	2076	9498
BnaCX.GH3-11.b	1737	3029
BnaA02.GH3-12.a	1713	2340
BnaA03.GH3-12.b	1722	2160
BnaA06.GH3-12.c	1740	6842
BnaA10.GH3-12.d	1713	3493
BnaC02.GH3-12.a	1713	2182
BnaC03.GH3-12.b	1770	5307
BnaC09.GH3-12.c	1734	2361
BnaA10.GH3-14.a	1785	2414
BnaC09.GH3-14.a	1785	2600
BnaA03.GH3-15.a	1824	3912
BnaC03.GH3-15.a	1503	4536
BnaAX.GH3-16.a	1929	4866
BnaC02.GH3-16.a	1788	3108
BnaA07.GH3-17.a	1830	2698
BnaA08.GH3-17.b	1785	4213
BnaA09.GH3-17.c	1830	2844
BnaC08.GH3-17.a	1470	2087
BnaCX.GH3-17.b	1830	2968
BnaCX.GH3-17.c	1497	2210
BnaA05GH3-18.a	1590	4099
BnaCX.GH3-18.a	1578	2109
BnaA06.GH3-19.a	1719	2019
BnaA09.GH3-19.b	1761	2124
