# Supplementary material for: The Gene Structure and Expression Level Changes of the GH3 Gene Family in Brassica napus Relative to Its Diploid Ancestors
Source: Genes (Basel). 2019 Jan 17;10(1):58. doi: 10.3390/genes10010058 (PMC6356818; doi:10.3390/genes10010058)
Supplement: Supplementary file 1 [file genes-10-00058-s001.zip › Supplementary files/Supplementary Tables/Table S7.xlsx]

## Sheet: 33 An-Ar
Table S7 Exon number, CDS length and ORF length of 33 An-Ar pairs and 20 Cn-Co pairs.
BnA	Exon number	CDS length	ORF length	Bra	Exon number	CDS length	ORF length
BnaA09R.GH3-1.a	2	1773	1977	BraAX.GH3-1.a	2	1773	1987
BnaA01.GH3-2.a	3	1764	2168	BraAX.GH3-2.a	3	1764	2094
BnaA09.GH3-3.a	3	1791	3030	BraA09.GH3-3.a	3	1791	2257
BnaA01.GH3-5.a	4	1809	2495	BraA01.GH3-5.a	3	1839	2497
BnaA03.GH3-5.b	3	1839	2478	BraA03.GH3-5.b	3	1839	2300
BnaAX.GH3-6.b	3	1839	2364	BraA02.GH3-6.a	3	1839	2205
BnaA03.GH3-6.a	4	1812	2403	BraA03.GH3-6.b	3	1827	2101
BnaA06.GH3-7.a	3	1740	3938	BraA06.GH3-7.a	3	1740	3734
BnaA08.GH3-7.b	4	1758	2513	BraA08.GH3-7.b	4	1758	2513
BnaAX.GH3-8.h	3	1398	1578	BraA02.GH3-8.a	4	1734	2010
BnaA03.GH3-8.a	6	1608	2002	BraA03.GH3-8.b	4	1743	2002
BnaA03.GH3-8.b	4	1719	2276	BraA03.GH3-8.c	4	1719	2283
BnaA03.GH3-8.c	5	1725	2313	BraA03.GH3-8.d	4	1689	2202
BnaA06.GH3-8.d	4	1704	2010	BraA06.GH3-8.e	4	1680	2022
BnaA06.GH3-8.e	5	1314	2132	BraA06.GH3-8.f	4	1710	1982
BnaA09.GH3-8.f	5	1713	4981	BraA09.GH3-8.h	4	1713	1989
BnaA09.GH3-10.b	4	1779	3970	BraA09.GH3-10.a	4	1833	2657
BnaA03.GH3-11.a	5	1854	4906	BraA03.GH3-11.a	4	1830	4905
BnaA04R.GH3-11.b	4	1734	2531	BraA04.GH3-11.b	3	1722	1888
BnaA05.GH3-11.c	4	1740	3179	BraA05.GH3-11.c	4	1740	2371
BnaA02.GH3-12.a	4	1713	2340	BraA02.GH3-12.a	4	1713	2216
BnaA03.GH3-12.b	4	1722	2160	BraA03.GH3-12.b	4	1722	2022
BnaA06.GH3-12.c	3	1740	6842	BraA06.GH3-12.c	4	1761	3918
BnaA10.GH3-12.d	4	1713	3493	BraA10.GH3-12.d	4	1713	2948
BnaA10.GH3-14.a	5	1785	2414	BraA10.GH3-14.a	5	1785	2468
BnaA03.GH3-15.a	6	1824	3912	BraA03.GH3-15.a	6	1824	3727
BnaAX.GH3-16.a	7	1929	4866	BraA02.GH3-16.a	5	1788	2843
BnaA07.GH3-17.a	4	1830	2698	BraA07.GH3-17.a	4	1827	2612
BnaA09.GH3-17.c	4	1830	2844	BraA09.GH3-17.b	4	1830	2483
BnaA08.GH3-17.b	5	1785	4213	BraAX.GH3-17.c	4	1821	4011
BnaA06.GH3-19.a	4	1719	2019	BraA06.GH3-19.b	4	1722	2014
BnaA09.GH3-19.b	4	1761	2124	BraA09.GH3-19.c	4	1716	2082
BnaA05GH3-18.a	4	1590	4099	BraAX.GH3-19.e	3	1722	4242

## Sheet: 20 Cn-Co
BnC	Exon number	CDS length	ORF length	Bol	Exon number	CDS length	ORF length
BnaCX.GH3-1.a	2	1773	1987	BolC09.GH3-1.a	2	1773	1987
BnaC01.GH3-2.a	3	1764	2206	BolC01.GH3-2.a	3	1761	2121
BnaC08.GH3-3.a	3	1779	2219	BolC08.GH3-3.a	3	1779	2229
BnaC01.GH3-5.a	3	1839	2807	BolC01.GH3-5.a	3	1839	2514
BnaC07.GH3-5.b	3	1839	2318	BolC07.GH3-5.b	3	1839	2318
BnaCX.GH3-6.b	3	1839	2328	BolC02.GH3-6.a	3	1839	2213
BnaC03.GH3-6.a	3	1839	2350	BolC03.GH3-6.b	3	1839	2101
BnaC06.GH3-7.a	3	1737	5326	BolC06.GH3-7.a	3	1743	5355
BnaC07.GH3-8.e	4	1719	3305	BolC07.GH3-8.c	4	1719	2289
BnaC01.GH3-8.a	7	2379	4354	BolC01.GH3-8.a	6	1974	3492
BnaC09.GH3-10.a	4	1776	3154	BolC09.GH3-10.a	4	1776	2698
BnaCX.GH3-11.b	3	1737	3029	BolC03.GH3-11.a	3	1737	2386
BnaC04.GH3-11.a	5	2076	9498	BolC04.GH3-11.b	3	1731	1977
BnaC03.GH3-12.b	5	1770	5307	BolC03.GH3-12.a	4	1722	2015
BnaC09.GH3-12.c	4	1734	2361	BolC09.GH3-12.b	4	1734	2224
BnaC09.GH3-14.a	5	1785	2600	BolC09.GH3-14.a	5	1785	2483
BnaC03.GH3-15.a	6	1503	4536	BolC03.GH3-15.a	5	1782	2726
BnaC02.GH3-16.a	5	1788	3108	BolCX.GH3-16.a	5	1734	3075
BnaCX.GH3-17.b	4	1830	2968	BolC07.GH3-17.a	4	1827	2881
BnaC08.GH3-17.a	5	1470	2087	BolC08.GH3-17.b	4	1815	4030
