# Supplementary material for: The Gene Structure and Expression Level Changes of the GH3 Gene Family in Brassica napus Relative to Its Diploid Ancestors
Source: Genes (Basel). 2019 Jan 17;10(1):58. doi: 10.3390/genes10010058 (PMC6356818; doi:10.3390/genes10010058)
Supplement: Supplementary file 1 [file genes-10-00058-s001.zip › Supplementary files/Supplementary Tables/Table S8.xlsx]

## Sheet: B. rapa
Table S8 The physicochemical parameters of GH3 proteins in the three species of Brassica.
ID	Llength (aa)	Molecular weight (KD)	Theoretical pI	Instability index	GRAVY
BraAX.GH3-1.a	590	66.8854	5.78	53.2	-0.273
BraAX.GH3-2.a	587	66.0344	5.98	48.31	-0.288
BraA09.GH3-3.a	596	67.7729	6.28	48.63	-0.301
BraA01.GH3-5.a	612	69.3574	6.05	51.35	-0.29
BraA03.GH3-5.b	612	69.3886	5.98	47.47	-0.267
BraA02.GH3-6.a	612	69.0949	5.87	48.57	-0.283
BraA03.GH3-6.b	608	68.6265	5.74	49.72	-0.253
BraA06.GH3-7.a	579	65.024	5.43	35.28	-0.227
BraA08.GH3-7.b	585	66.4753	5.7	35.93	-0.192
BraA02.GH3-8.a	577	65.5439	5.56	44.4	-0.163
BraA03.GH3-8.b	580	66.0487	5.81	36.2	-0.152
BraA03.GH3-8.c	572	64.4228	5.74	41.24	-0.155
BraA03.GH3-8.d	562	63.3384	5.86	42.19	-0.198
BraA06.GH3-8.e	559	62.6781	5.57	43.21	-0.004
BraA06.GH3-8.f	569	63.4539	5.51	39.52	0.065
BraA09.GH3-8.g	561	63.1365	5.71	44.82	-0.107
BraA09.GH3-8.h	570	63.7131	5.2	37.28	-0.039
BraA10.GH3-8.i	561	63.0022	5.6	44.8	-0.071
BraA09.GH3-10.a	610	68.5354	6.28	37.62	-0.172
BraA03.GH3-11.a	609	68.7167	5.83	44.17	-0.184
BraA04.GH3-11.b	573	64.4658	5.92	41.12	-0.14
BraA05.GH3-11.c	579	65.0413	5.65	42.87	-0.197
BraA02.GH3-12.a	570	64.7655	5.14	39	-0.269
BraA03.GH3-12.b	573	65.6091	5.65	39.28	-0.258
BraA06.GH3-12.c	586	65.7947	5.23	37.88	-0.212
BraA10.GH3-12.d	570	64.6295	5.21	33.51	-0.265
BraA10.GH3-14.a	594	67.0823	7.81	44.74	-0.135
BraA03.GH3-15.a	607	67.7377	5.38	38.63	-0.137
BraA07.GH3-15.b	598	67.6706	5.23	46.45	-0.096
BraA02.GH3-16.a	595	67.0199	5.8	38.27	-0.118
BraA07.GH3-17.a	608	68.9112	5.05	45.63	-0.312
BraA09.GH3-17.b	609	69.0144	5.08	46.51	-0.308
BraAX.GH3-17.c	606	68.4839	5.05	48.81	-0.254
BraA04.GH3-19.a	509	57.7924	6.79	47.49	-0.172
BraA06.GH3-19.b	573	64.1765	5.44	42.81	-0.062
BraA09.GH3-19.c	571	64.0491	5.34	44.77	-0.126
BraA09.GH3-19.d	572	63.967	5.31	38.94	-0.118
BraAX.GH3-19.e	573	64.4774	5.31	46.2	-0.178

## Sheet: B.oleracea
ID	Length (aa)	Molecular weight (KD)	Theoretical pI	Instability index	GRAVY
BolC09.GH3-1.a	590	66.7823	5.77	52.92	-0.271
BolC01.GH3-2.a	586	65.9663	5.98	48.49	-0.298
BolC08.GH3-3.a	592	67.4484	5.88	52.14	-0.316
BolC01.GH3-5.a	612	69.2563	6.23	46.95	-0.279
BolC07.GH3-5.b	612	69.3474	5.86	47.97	-0.28
BolC02.GH3-6.a	612	69.193	5.98	47.43	-0.303
BolC03.GH3-6.b	612	69.0018	5.66	48.67	-0.268
BolC06.GH3-7.a	580	65.7911	5.2	37.95	-0.183
BolC01.GH3-8.a	657	73.7964	5.17	34.4	-0.178
BolC03.GH3-8.b	470	53.7045	6.03	35.98	-0.206
BolC07.GH3-8.c	572	64.4449	5.8	38.69	-0.154
BolC08.GH3-8.d	571	63.8534	5.8	40.2	-0.083
BolC09.GH3-8.e	510	57.738	6.39	43	-0.172
BolC09.GH3-10.a	591	66.4667	5.85	35.51	-0.218
BolC03.GH3-11.a	578	65.0144	5.65	44.25	-0.173
BolC04.GH3-11.b	576	64.9793	5.6	46.7	-0.169
BolCX.GH3-11.c	579	65.1204	5.89	41.7	-0.202
BolC03.GH3-12.a	573	65.5477	5.4	40.4	-0.287
BolC09.GH3-12.b	577	65.5417	5.95	33.5	-0.278
BolC09.GH3-14.a	594	67.0853	7.82	44.33	-0.161
BolC03.GH3-15.a	593	66.5782	5.45	40.37	-0.185
BolCX.GH3-16.a	577	64.9294	5.58	38.37	-0.132
BolC07.GH3-17.a	608	68.8662	5.06	47.02	-0.308
BolC08.GH3-17.b	604	68.1088	5.04	47.09	-0.212
BolC08.GH3-19.a	585	65.1913	5.4	43.3	-0.136

## Sheet: B. napus
ID	Length (aa)	Molecular weight (KD)	Theoretical pI	Instability index	GRAVY
BnaA09R.GH3-1.a	590	66.8244	5.77	52.94	-0.273
BnaCX.GH3-1.a	590	66.6943	5.97	51.85	-0.253
BnaA01.GH3-2.a	587	66.0344	5.98	48.31	-0.288
BnaC01.GH3-2.a	587	66.0404	5.98	48.48	-0.302
BnaA09.GH3-3.a	596	67.8179	6.15	48.65	-0.308
BnaC08.GH3-3.a	592	67.3663	5.88	52.25	-0.318
BnaA01.GH3-5.a	602	68.3332	5.93	52.25	-0.292
BnaA03.GH3-5.b	612	69.3906	6.04	48.02	-0.258
BnaC01.GH3-5.a	612	69.2453	5.98	47.62	-0.272
BnaC07.GH3-5.b	612	69.3695	5.69	48.27	-0.278
BnaA03.GH3-6.a	603	68.1728	5.38	49.34	-0.272
BnaAX.GH3-6.b	612	69.1259	5.87	48.67	-0.293
BnaC03.GH3-6.a	612	68.9877	5.66	49.38	-0.268
BnaCX.GH3-6.b	612	69.159	5.98	47.55	-0.301
BnaA06.GH3-7.a	579	64.997	5.36	34.94	-0.22
BnaA08.GH3-7.b	585	66.4753	5.7	35.93	-0.192
BnaC06.GH3-7.a	578	65.5328	5.24	36.96	-0.179
BnaA03.GH3-8.a	535	60.9677	5.96	33.92	-0.203
BnaA03.GH3-8.b	572	64.3367	5.8	39.65	-0.145
BnaA03.GH3-8.c	574	64.9043	5.92	42.8	-0.189
BnaA06.GH3-8.d	567	63.3747	5.39	41.51	-0.013
BnaA06.GH3-8.e	437	48.9974	5.38	38.85	0.067
BnaA09.GH3-8.f	570	63.8817	5.3	40.61	0.033
BnaA09.GH3-8.g	552	61.425	5.27	43.39	-0.091
BnaAX.GH3-8.h	465	53.0095	5.44	43.83	-0.111
BnaAX.GH3-8.i	510	57.0125	6.24	39.21	-0.125
BnaC01.GH3-8.a	792	88.4518	6.55	39.82	-0.197
BnaC02.GH3-8.b	577	65.5289	5.5	44.01	-0.153
BnaC02.GH3-8.c	577	65.5289	5.5	44.01	-0.153
BnaC02.GH3-8.d	577	65.5289	5.5	44.01	-0.153
BnaC07.GH3-8.e	572	64.4449	5.8	38.69	-0.154
BnaC09.GH3-8.f	561	63.0692	5.44	47.8	-0.117
BnaCX.GH3-8.g	552	61.7909	5.79	40.87	-0.007
BnaA05.GH3-9.a	594	67.3135	5.54	41.47	-0.18
BnaC04.GH3-9.a	594	67.4897	5.87	39.37	-0.239
BnaA03.GH3-10.a	550	61.5061	5.04	39.01	-0.088
BnaA09.GH3-10.b	592	66.6269	5.98	38.1	-0.248
BnaC09.GH3-10.a	591	66.4257	5.72	34	-0.2
BnaA03.GH3-11.a	617	69.5347	6.59	46.26	-0.191
BnaA04R.GH3-11.b	577	65.0494	6.08	42.85	-0.172
BnaA05.GH3-11.c	579	65.0653	5.66	42.71	-0.186
BnaC04.GH3-11.a	691	78.5247	5.68	48.24	-0.248
BnaCX.GH3-11.b	578	64.9844	5.73	43.92	-0.17
BnaA02.GH3-12.a	570	64.7295	5.23	38.62	-0.268
BnaA03.GH3-12.b	573	65.6381	5.75	38.63	-0.272
BnaA06.GH3-12.c	579	65.107	5.18	38.25	-0.209
BnaA10.GH3-12.d	570	64.6034	5.21	32.89	-0.275
BnaC02.GH3-12.a	570	64.7235	5.19	38.2	-0.264
BnaC03.GH3-12.b	589	67.3549	5.63	40.24	-0.284
BnaC09.GH3-12.c	577	65.5417	5.95	33.5	-0.278
BnaA10.GH3-14.a	594	66.9842	7.8	44.99	-0.129
BnaC09.GH3-14.a	594	67.1083	7.82	44.52	-0.159
BnaA03.GH3-15.a	607	67.7817	5.38	39.04	-0.137
BnaC03.GH3-15.a	500	55.8681	5.16	42.28	-0.061
BnaAX.GH3-16.a	642	72.6875	6.21	38.07	-0.121
BnaC02.GH3-16.a	595	67.0199	5.78	39.66	-0.105
BnaA07.GH3-17.a	609	69.0575	5.27	44.29	-0.334
BnaA08.GH3-17.b	594	67.1255	5.21	48.72	-0.238
BnaA09.GH3-17.c	609	69.0144	5.08	46.51	-0.308
BnaC08.GH3-17.a	489	55.4036	6.05	47.37	-0.183
BnaCX.GH3-17.b	609	68.9684	5.17	46.01	-0.308
BnaCX.GH3-17.c	498	56.754	5.88	48.47	-0.25
BnaA05GH3-18.a	529	59.3505	5.14	44.87	-0.134
BnaCX.GH3-18.a	525	58.5076	5.4	41.21	-0.117
BnaA06.GH3-19.a	572	64.1025	5.68	44.72	-0.059
BnaA09.GH3-19.b	586	65.5849	5.42	45.5	-0.107
