# Supplementary material for: The Gene Structure and Expression Level Changes of the GH3 Gene Family in Brassica napus Relative to Its Diploid Ancestors
Source: Genes (Basel). 2019 Jan 17;10(1):58. doi: 10.3390/genes10010058 (PMC6356818; doi:10.3390/genes10010058)
Supplement: Supplementary file 1 [file genes-10-00058-s001.zip › Supplementary files/Supplementary Tables/Table S9.xlsx]

## Sheet: sheet1
Table S9 The locations of α-helices and β-strands for 17 orthologous protein pairs
BraA01.GH3-5.a		BnaA01.GH3-5.a		BraA03.GH3-5.b		BnaA03.GH3-5.b		BolC01.GH3-5.a		BnaC01.GH3-5.a		BolC07.GH3-5.b		BnaC07.GH3-5.b		BraA03.GH3-11.a		BnaA03.GH3-11.a		BraA04.GH3-11.b		BnaA04R.GH3-11.b		BraA05.GH3-11.c		BnaA05.GH3-11.c		BolC03.GH3-11.a		BnaCX.GH3-11.b		BolC04.GH3-11.b		BnaC04.GH3-11.a		BraA02.GH3-12.a		BnaA02.GH3-12.a		BraA03.GH3-12.b		BnaA03.GH3-12.b		BraA06.GH3-12.c		BnaA06.GH3-12.c		BraA10.GH3-12.d
location	type	location	type	location	type	location	type	location	type	location	type	location	type	location	type	location	type	location	type	location	type	location	type	location	type	location	type	location	type	location	type	location	type	location	type	location	type	location	type	location	type	location	type	location	type	location	type	location	type
9-15	α-helix	7-15	α-helix	13-16	α-helix	9-11	α-helix	11-13	α-helix	10-14	α-helix	8-13	α-helix	20-32	α-helix	42-53	α-helix	27-32	α-helix	3-6	α-helix	5-9	α-helix	11-22	α-helix	11-22	α-helix	11-22	α-helix	11-22	α-helix	14-22	α-helix	5-25	α-helix	9-18	α-helix	9-18	α-helix	9-18	α-helix	9-18	α-helix	10-19	α-helix	10-19	α-helix	9-18	α-helix
20-32	α-helix	20-32	α-helix	21-29	α-helix	20-32	α-helix	20-32	α-helix	21-32	α-helix	20-32	α-helix	36-49	α-helix	57-70	α-helix	40-44	α-helix	11-22	α-helix	15-26	α-helix	26-39	α-helix	26-39	α-helix	26-39	α-helix	26-39	α-helix	26-39	α-helix	29-35	α-helix	24-34	α-helix	24-34	α-helix	24-34	α-helix	24-34	α-helix	25-35	α-helix	25-35	α-helix	24-34	α-helix
36-49	α-helix	36-49	α-helix	35-49	α-helix	36-49	α-helix	36-49	α-helix	36-49	α-helix	36-49	α-helix	54-57	α-helix	75-79	α-helix	50-61	α-helix	26-39	α-helix	30-43	α-helix	44-50	α-helix	44-52	α-helix	44-48	α-helix	44-48	α-helix	44-48	α-helix	42-46	α-helix	40-45	α-helix	40-46	α-helix	40-46	α-helix	40-46	α-helix	41-47	α-helix	41-47	α-helix	40-46	α-helix
54-57	α-helix	54-57	α-helix	54-57	α-helix	54-57	α-helix	54-57	α-helix	54-57	α-helix	54-57	α-helix	67-73	α-helix	101-113	α-helix	65-78	α-helix	44-48	α-helix	48-52	α-helix	62-66	α-helix	62-66	α-helix	61-64	α-helix	61-64	α-helix	61-64	α-helix	50-53	α-helix	53-59	α-helix	53-59	α-helix	53-59	α-helix	53-59	α-helix	54-60	α-helix	54-60	α-helix	53-59	α-helix
67-73	α-helix	67-73	α-helix	67-73	α-helix	67-73	α-helix	67-73	α-helix	67-73	α-helix	67-73	α-helix	83-91	α-helix	127-131	β-strand	83-87	α-helix	61-64	α-helix	65-68	α-helix	72-84	α-helix	72-84	α-helix	70-82	α-helix	70-82	α-helix	70-82	α-helix	68-86	α-helix	65-66	α-helix	65-66	α-helix	65-66	α-helix	65-66	α-helix	66-67	α-helix	66-67	α-helix	65-66	α-helix
83-91	α-helix	80-91	α-helix	83-91	α-helix	83-91	α-helix	83-91	α-helix	83-91	α-helix	83-91	α-helix	105-109	β-strand	140-144	β-strand	98-100	α-helix	70-82	α-helix	74-86	α-helix	98-102	β-strand	98-102	β-strand	96-100	β-strand	96-100	β-strand	96-100	β-strand	90-98	α-helix	70-75	α-helix	70-75	α-helix	70-75	α-helix	70-75	α-helix	71-76	α-helix	71-76	α-helix	70-75	α-helix
105-109	β-strand	105-109	β-strand	105-109	β-strand	105-109	β-strand	105-109	β-strand	105-109	β-strand	105-109	β-strand	111-113	β-strand	146-166	α-helix	109-121	α-helix	96-100	β-strand	100-104	β-strand	111-115	β-strand	111-115	β-strand	109-113	β-strand	109-113	β-strand	109-113	β-strand	112-116	α-helix	112-126	α-helix	112-126	α-helix	112-126	α-helix	112-126	α-helix	113-129	α-helix	113-129	α-helix	112-126	α-helix
111-113	β-strand	111-113	β-strand	111-113	β-strand	111-113	β-strand	111-113	β-strand	111-113	β-strand	111-113	β-strand	116-122	β-strand	176-178	β-strand	135-139	β-strand	109-113	β-strand	113-117	β-strand	117-137	α-helix	117-137	α-helix	115-135	α-helix	115-135	α-helix	115-135	α-helix	126-137	α-helix	138-140	β-strand	138-140	β-strand	138-140	β-strand	138-140	β-strand	139-141	β-strand	139-141	β-strand	138-140	β-strand
116-122	β-strand	116-122	β-strand	116-122	β-strand	116-122	β-strand	116-122	β-strand	116-122	β-strand	116-122	β-strand	125-144	α-helix	185-187	β-strand	148-152	β-strand	115-135	α-helix	120-139	α-helix	147-149	β-strand	147-149	β-strand	145-147	β-strand	145-147	β-strand	145-147	β-strand	141-153	α-helix	152-156	α-helix	154-158	β-strand	152-155	α-helix	152-155	α-helix	153-156	α-helix	153-156	α-helix	157-159	β-strand
125-144	α-helix	125-144	α-helix	125-144	α-helix	125-144	α-helix	125-144	α-helix	125-144	α-helix	125-142	α-helix	154-156	β-strand	191-194	β-strand	154-174	α-helix	145-147	β-strand	149-151	β-strand	163-165	β-strand	156-158	β-strand	154-156	β-strand	154-156	β-strand	154-156	β-strand	160-163	α-helix	159-163	β-strand	163-167	β-strand	158-160	β-strand	158-160	β-strand	159-161	β-strand	159-161	β-strand	162-164	β-strand
154-156	β-strand	154-156	β-strand	154-156	β-strand	154-156	β-strand	154-156	β-strand	154-156	β-strand	154-156	β-strand	163-165	β-strand	196-201	α-helix	184-186	β-strand	154-156	β-strand	158-160	β-strand	167-171	α-helix	162-165	β-strand	160-163	β-strand	160-163	β-strand	160-163	β-strand	176-179	α-helix	166-170	β-strand	170-172	α-helix	165-167	β-strand	165-167	β-strand	166-168	β-strand	166-168	β-strand	169-172	α-helix
163-165	β-strand	163-165	β-strand	163-165	β-strand	163-165	β-strand	163-165	β-strand	163-165	β-strand	163-165	β-strand	169-172	β-strand	205-211	α-helix	193-195	β-strand	160-163	β-strand	164-167	β-strand	176-182	α-helix	167-172	α-helix	165-171	α-helix	165-170	α-helix	165-170	α-helix	185-197	α-helix	186-188	α-helix	186-188	α-helix	186-188	α-helix	186-188	α-helix	187-189	α-helix	187-189	α-helix	186-188	α-helix
169-172	β-strand	169-172	β-strand	169-172	β-strand	169-172	β-strand	169-172	β-strand	169-172	β-strand	169-172	β-strand	174-179	α-helix	222-225	α-helix	199-202	β-strand	165-170	α-helix	169-174	α-helix	193-195	α-helix	176-182	α-helix	175-180	α-helix	174-180	α-helix	174-180	α-helix	211-215	β-strand	193-207	α-helix	193-207	α-helix	193-207	α-helix	193-207	α-helix	194-208	α-helix	194-208	α-helix	193-207	α-helix
174-179	α-helix	174-179	α-helix	174-179	α-helix	174-179	α-helix	174-179	α-helix	174-179	α-helix	174-179	α-helix	183-185	α-helix	229-242	α-helix	204-209	α-helix	174-180	α-helix	178-184	α-helix	200-213	α-helix	193-195	α-helix	191-193	α-helix	191-193	α-helix	191-193	α-helix	224-228	β-strand	213-215	β-strand	213-215	β-strand	213-215	β-strand	213-215	β-strand	214-216	β-strand	214-216	β-strand	213-215	β-strand
183-185	α-helix	183-185	α-helix	183-185	α-helix	183-185	α-helix	183-185	α-helix	183-185	α-helix	183-185	α-helix	207-220	α-helix	249-252	β-strand	213-219	α-helix	191-194	α-helix	195-197	α-helix	220-223	β-strand	200-213	α-helix	198-211	α-helix	198-211	α-helix	198-211	α-helix	230-250	α-helix	220-230	α-helix	220-230	α-helix	220-230	α-helix	220-230	α-helix	221-231	α-helix	221-231	α-helix	220-230	α-helix
200-203	α-helix	200-203	α-helix	200-203	α-helix	200-203	α-helix	200-203	α-helix	200-203	α-helix	200-203	α-helix	227-229	β-strand	256-266	α-helix	230-232	α-helix	198-211	α-helix	202-215	α-helix	227-237	α-helix	220-223	β-strand	218-221	β-strand	218-221	β-strand	218-221	β-strand	260-262	β-strand	234-242	α-helix	234-242	α-helix	234-242	α-helix	234-242	α-helix	235-243	α-helix	235-243	α-helix	234-242	α-helix
207-220	α-helix	207-220	α-helix	207-220	α-helix	207-220	α-helix	207-220	α-helix	207-220	α-helix	207-220	α-helix	234-244	α-helix	270-278	α-helix	237-250	α-helix	218-221	β-strand	222-225	β-strand	241-249	α-helix	226-249	α-helix	224-234	α-helix	224-235	α-helix	225-235	α-helix	269-271	β-strand	252-262	α-helix	252-262	α-helix	252-262	α-helix	252-262	α-helix	253-260	α-helix	253-263	α-helix	252-262	α-helix
227-229	β-strand	227-229	β-strand	227-229	β-strand	227-229	β-strand	227-230	β-strand	227-229	β-strand	227-230	β-strand	248-256	α-helix	290-298	α-helix	257-260	β-strand	224-235	α-helix	228-251	α-helix	263-268	α-helix	263-269	α-helix	238-247	α-helix	239-247	α-helix	239-247	α-helix	275-278	β-strand	267-277	α-helix	267-277	α-helix	267-277	α-helix	267-277	α-helix	269-279	α-helix	270-279	α-helix	267-277	α-helix
234-244	α-helix	234-244	α-helix	234-244	α-helix	234-244	α-helix	234-244	α-helix	234-244	α-helix	234-244	α-helix	270-275	α-helix	303-314	α-helix	263-274	α-helix	239-247	α-helix	261-270	α-helix	274-285	α-helix	274-285	α-helix	261-267	α-helix	261-267	α-helix	257-266	α-helix	280-285	α-helix	286-288	α-helix	286-288	α-helix	286-288	α-helix	286-288	α-helix	288-290	α-helix	288-290	α-helix	286-288	α-helix
248-258	α-helix	248-256	α-helix	248-256	α-helix	248-256	α-helix	248-256	α-helix	248-256	α-helix	248-256	α-helix	280-290	α-helix	322-326	α-helix	278-286	α-helix	257-268	α-helix	275-286	α-helix	293-297	α-helix	293-297	α-helix	272-283	α-helix	272-283	α-helix	271-282	α-helix	289-295	α-helix	296-298	β-strand	296-298	β-strand	296-298	β-strand	296-298	β-strand	298-300	β-strand	298-300	β-strand	296-298	β-strand
270-275	α-helix	270-275	α-helix	270-275	α-helix	270-275	α-helix	270-275	α-helix	270-275	α-helix	270-275	α-helix	298-302	α-helix	332-335	β-strand	300-306	α-helix	271-282	α-helix	294-298	α-helix	303-306	β-strand	303-306	β-strand	291-295	α-helix	291-295	α-helix	290-294	α-helix	306-308	α-helix	304-305	α-helix	304-405	α-helix	304-305	α-helix	304-305	α-helix	306-307	α-helix	306-307	α-helix	304-305	α-helix
280-290	α-helix	280-290	α-helix	280-290	α-helix	280-290	α-helix	280-290	α-helix	280-290	α-helix	280-290	α-helix	309-311	β-strand	341-352	α-helix	311-322	α-helix	290-294	α-helix	304-307	β-strand	312-323	α-helix	312-323	α-helix	301-304	β-strand	301-304	β-strand	300-303	β-strand	313-326	α-helix	309-314	α-helix	309-314	α-helix	309-314	α-helix	309-314	α-helix	311-316	α-helix	311-316	α-helix	309-314	α-helix
298-302	α-helix	298-302	α-helix	298-302	α-helix	298-302	α-helix	298-302	α-helix	298-302	α-helix	298-302	α-helix	317-328	α-helix	356-360	β-strand	330-334	α-helix	300-303	β-strand	3131-324	α-helix	327-331	β-strand	327-331	β-strand	310-321	α-helix	310-321	α-helix	309-320	α-helix	333-336	β-strand	319-321	β-strand	319-321	β-strand	319-321	β-strand	319-321	β-strand	321-323	β-strand	321-323	β-strand	319-321	β-strand
309-311	β-strand	309-311	β-strand	309-311	β-strand	309-311	β-strand	308-311	β-strand	309-311	β-strand	308-311	β-strand	332-334	β-strand	362-364	β-strand	340-343	β-strand	309-320	α-helix	328-332	β-strand	333-335	β-strand	333-335	β-strand	325-329	β-strand	325-329	β-strand	324-328	β-strand	339-350	α-helix	323-327	β-strand	323-327	β-strand	323-327	β-strand	323-327	β-strand	325-329	β-strand	325-329	β-strand	323-327	β-strand
317-328	α-helix	317-328	α-helix	317-328	α-helix	317-328	α-helix	317-328	α-helix	317-328	α-helix	317-328	α-helix	336-340	β-strand	367-371	β-strand	349-360	α-helix	324-328	β-strand	334-336	β-strand	338-342	β-strand	338-342	β-strand	331-333	β-strand	331-333	β-strand	330-332	β-strand	354-362	α-helix	330-335	β-strand	330-335	β-strand	330-335	β-strand	330-335	β-strand	332-337	β-strand	332-337	β-strand	330-335	β-strand
332-334	β-strand	332-334	β-strand	332-334	β-strand	332-334	β-strand	332-334	β-strand	332-334	β-strand	332-334	β-strand	343-348	β-strand	384-387	β-strand	364-368	β-strand	330-332	β-strand	339-343	β-strand	355-358	β-strand	355-358	β-strand	336-340	β-strand	336-340	β-strand	335-339	β-strand	372-381	α-helix	396-398	β-strand	396-398	β-strand	396-398	β-strand	396-398	β-strand	398-400	β-strand	398-400	β-strand	396-398	β-strand
336-340	β-strand	336-340	β-strand	336-340	β-strand	336-340	β-strand	336-340	β-strand	336-340	β-strand	336-340	β-strand	361-363	β-strand	392-401	β-strand	370-372	β-strand	335-339	β-strand	356-359	β-strand	363-370	β-strand	363-370	β-strand	353-356	β-strand	353-356	β-strand	352-355	β-strand	386-397	α-helix	400-405	β-strand	400-405	β-strand	400-405	β-strand	400-405	β-strand	402-407	β-strand	402-407	β-strand	400-405	β-strand
343-348	β-strand	343-348	β-strand	343-348	β-strand	343-348	β-strand	343-348	β-strand	343-348	β-strand	343-348	β-strand	368-374	β-strand	404-410	β-strand	375-379	β-strand	352-355	β-strand	364-371	β-strand	376-380	β-strand	374-376	β-strand	361-370	β-strand	361-370	β-strand	360-364	β-strand	405-409	α-helix	408-412	β-strand	408-412	β-strand	408-412	β-strand	408-412	β-strand	410-414	β-strand	410-414	β-strand	408-412	β-strand
361-363	β-strand	361-363	β-strand	361-363	β-strand	361-363	β-strand	361-363	β-strand	361-363	β-strand	361-363	β-strand	408-416	β-strand	419-427	β-strand	392-395	β-strand	360-367	β-strand	374-378	β-strand	389-397	β-strand	389-397	β-strand	373-379	β-strand	373-379	β-strand	386-394	β-strand	415-418	β-strand	415-417	β-strand	415-417	β-strand	415-417	β-strand	415-417	β-strand	417-419	β-strand	417-419	β-strand	415-417	β-strand
368-374	β-strand	368-373	β-strand	368-374	β-strand	368-374	β-strand	368-374	β-strand	368-374	β-strand	368-374	β-strand	420-435	β-strand	431-446	β-strand	400-409	β-strand	370-374	β-strand	387-395	β-strand	401-416	β-strand	401-416	β-strand	388-396	β-strand	388-396	β-strand	398-413	β-strand	424-435	α-helix	430-446	α-helix	430-446	α-helix	430-446	α-helix	430-446	α-helix	432-448	α-helix	432-448	α-helix	430-446	α-helix
408-416	β-strand	387-389	β-strand	408-416	β-strand	408-416	β-strand	408-416	β-strand	408-416	β-strand	409-416	β-strand	438-447	β-strand	449-458	β-strand	412-418	β-strand	383-391	β-strand	399-414	β-strand	419-428	β-strand	419-428	β-strand	400-415	β-strand	400-415	β-strand	416-425	β-strand	439-443	β-strand	455-459	β-strand	455-459	β-strand	455-459	β-strand	455-459	β-strand	456-462	α-helix	457-461	β-strand	455-459	β-strand
420-435	β-strand	400-406	β-strand	420-435	β-strand	420-435	β-strand	420-435	β-strand	420-435	β-strand	420-435	β-strand	460-477	α-helix	471-486	α-helix	427-435	β-strand	395-410	β-strand	417-426	β-strand	441-458	α-helix	441-458	α-helix	418-427	β-strand	418-427	β-strand	438-455	α-helix	445-447	β-strand	466-471	β-strand	466-471	β-strand	466-471	β-strand	466-471	β-strand	466-468	β-strand	468-473	β-strand	466-471	β-strand
438-447	β-strand	410-425	β-strand	438-447	β-strand	438-447	β-strand	438-447	β-strand	438-447	β-strand	438-447	β-strand	480-489	β-strand	491-500	β-strand	439-454	β-strand	413-422	β-strand	439-456	α-helix	461-470	β-strand	461-470	β-strand	440-457	α-helix	440-451	α-helix	458-467	β-strand	450-454	β-strand	477-482	α-helix	474-478	α-helix	480-485	α-helix	477-480	β-strand	475-480	β-strand	490-501	α-helix	474-478	α-helix
460-477	α-helix	428-437	β-strand	460-473	α-helix	460-477	α-helix	460-477	α-helix	460-477	α-helix	460-477	α-helix	496-504	β-strand	507-515	β-strand	457-466	β-strand	435-452	α-helix	459-468	β-strand	477-485	β-strand	477-485	β-strand	460-469	β-strand	460-469	β-strand	474-482	β-strand	467-470	β-strand	487-498	α-helix	487-498	α-helix	490-501	α-helix	483-486	β-strand	497-508	α-helix	506-513	α-helix	487-498	α-helix
480-489	β-strand	450-467	α-helix	480-489	β-strand	480-489	β-strand	480-489	β-strand	480-489	β-strand	478-489	β-strand	514-525	α-helix	520-532	α-helix	479-496	α-helix	455-464	β-strand	475-483	β-strand	490-502	α-helix	490-502	α-helix	476-484	β-strand	476-484	β-strand	487-499	α-helix	475-483	β-strand	503-505	α-helix	503-505	α-helix	506-508	α-helix	490-501	α-helix	513-520	α-helix	519-525	β-strand	503-505	α-helix
496-504	β-strand	470-479	β-strand	496-504	β-strand	496-504	β-strand	496-504	β-strand	496-504	β-strand	496-506	β-strand	529-537	α-helix	537-545	α-helix	499-508	β-strand	471-479	β-strand	488-500	α-helix	507-515	α-helix	507-515	α-helix	489-501	α-helix	489-501	α-helix	504-512	α-helix	486-489	β-strand	517-523	β-strand	517-523	β-strand	520-526	β-strand	506-508	α-helix	526-532	β-strand	528-538	α-helix	517-523	β-strand
514-525	α-helix	486-494	β-strand	514-525	α-helix	514-525	α-helix	514-525	α-helix	514-525	α-helix	514-525	α-helix	545-550	β-strand	551-557	β-strand	515-523	β-strand	484-496	α-helix	505-513	α-helix	521-527	β-strand	521-527	β-strand	506-514	α-helix	506-514	α-helix	518-524	β-strand	501-509	β-strand	526-536	α-helix	526-536	α-helix	529-539	α-helix	520-526	β-strand	535-545	α-helix	557-563	α-helix	526-536	α-helix
529-537	α-helix	504-515	α-helix	529-537	α-helix	529-537	α-helix	529-537	α-helix	529-537	α-helix	529-537	α-helix	553-563	α-helix	560-570	α-helix	528-540	α-helix	501-509	α-helix	519-525	β-strand	530-540	α-helix	530-540	α-helix	520-526	β-strand	520-526	β-strand	527-537	α-helix	513-528	β-strand	555-561	α-helix	555-561	α-helix	558-564	α-helix	529-539	α-helix	564-570	α-helix	564-571	β-strand	555-561	α-helix
545-550	β-strand	519-527	α-helix	545-550	β-strand	545-550	β-strand	545-550	β-strand	545-550	β-strand	545-550	β-strand	580-587	α-helix	575-577	α-helix	545-553	α-helix	515-521	β-strand	528-538	α-helix	545-547	α-helix	545-547	α-helix	529-539	α-helix	529-539	α-helix	542-544	α-helix	531-540	β-strand	562-569	β-strand	562-569	β-strand	565-572	β-strand	558-564	α-helix	571-578	β-strand			562-569	β-strand
553-558	α-helix	535-540	β-strand	553-558	α-helix	553-558	α-helix	553-563	α-helix	553-563	α-helix	553-558	α-helix	589-594	β-strand	589-597	α-helix	559-565	β-strand	524-534	α-helix	543-545	α-helix	559-566	α-helix	559-566	α-helix	544-546	α-helix	544-546	α-helix	556-563	α-helix	553-568	α-helix							565-572	β-strand
580-587	α-helix	543-553	α-helix	580-584	α-helix	580-584	α-helix	580-587	α-helix	580-587	α-helix	580-587	α-helix			598-605	β-strand	568-578	α-helix	539-541	α-helix	557-564	α-helix	568-575	β-strand	568-575	β-strand	558-565	α-helix	558-565	α-helix	565-572	β-strand	573-582	β-strand
589-594	β-strand	570-577	α-helix	589-594	β-strand	589-594	β-strand	589-594	β-strand	589-594	β-strand	589-594	β-strand					583-585	α-helix	553-561	α-helix	566-573	β-strand					567-574	β-strand	567-574	β-strand			589-597	β-strand
		579-584	β-strand															597-605	α-helix	562-569	β-strand													602-614	α-helix
																		606-613	β-strand															619-627	α-helix
																																		633-639	β-strand
																																		642-652	α-helix
																																		671-679	α-helix
																																		680-687	β-strand
[truncated: 18 more columns]
